# Supplementary material for: Shallow water marine gammaridean amphipods of Pulau Tioman, Malaysia, with the description of a new species
Source: Zookeys. 2013 Sep 24;(335):1–31. doi: 10.3897/zookeys.335.5567 (PMC3800789; doi:10.3897/zookeys.335.5567)
Supplement: XML Treatment for Ampelisca brevicornis [file zookeys.335.5567-treatment1.xml]

<!DOCTYPE tp:taxon-treatment
  PUBLIC "-//TaxonX//DTD Taxonomic Treatment Publishing DTD v0 20100105//EN" "tax-treatment-NSO.dtd">
<tp:taxon-treatment xmlns:tp="http://www.plazi.org/taxpub"><tp:treatment-meta><mixed-citation publication-type="journal"><person-group><name><surname>Azman</surname><given-names>B.A.R.</given-names></name><name><surname>Othman</surname><given-names>B.H.R.</given-names></name></person-group><article-title>Shallow water marine gammaridean amphipods of Pulau Tioman, Malaysia, with the description of a new species</article-title><source>Zookeys</source><day>24</day><month>9</month><year>2013</year><volume>2013</volume><issue>335</issue><fpage>1</fpage><lpage>31</lpage><pub-id pub-id-type="doi">10.3897/zookeys.335.5567</pub-id></mixed-citation></tp:treatment-meta><tp:nomenclature><tp:taxon-name>
                            <tp:taxon-name-part taxon-name-part-type="genus">Ampelisca</tp:taxon-name-part>
                            <tp:taxon-name-part taxon-name-part-type="species">brevicornis</tp:taxon-name-part>
                            <object-id xmlns:xlink="http://www.w3.org/1999/xlink" xlink:type="simple">http://species-id.net/wiki/Ampelisca_brevicornis</object-id>
                        </tp:taxon-name><tp:taxon-authority>(Costa, 1853)</tp:taxon-authority><xref ref-type="fig" rid="F2">Figure 2</xref><tp:nomenclature-citation-list><tp:nomenclature-citation><tp:taxon-name>Araneops brevicornis</tp:taxon-name><comment> Synonymy:   Costa, 1853: 171.</comment></tp:nomenclature-citation><tp:nomenclature-citation><tp:taxon-name>Ampelisca brevicornis</tp:taxon-name><comment> (Costa, 1853): <xref ref-type="bibr" rid="B17">Chevreux and Fage 1925</xref>: 77–79; <xref ref-type="bibr" rid="B90">Schellenberg 1925</xref>: 130–133; <xref ref-type="bibr" rid="B78">Pirlot 1936</xref>: 277–278; <xref ref-type="bibr" rid="B93">Schellenberg 1942</xref>: 146–147; <xref ref-type="bibr" rid="B83">Reid 1951</xref>: 204- 210; <xref ref-type="bibr" rid="B67">Nagata 1959</xref>: 265–266; <xref ref-type="bibr" rid="B69">Nagata 1965a</xref>: 150–151; <xref ref-type="bibr" rid="B39">Imbach 1967</xref>: 55–57, pl. 3; <xref ref-type="bibr" rid="B41">Kaim-Malka 1969</xref>: 928–932, 934, 953–958; <xref ref-type="bibr" rid="B42">Karaman 1975</xref>: 7–12; <xref ref-type="bibr" rid="B82">Rabindranath 1975</xref>: 257–261; <xref ref-type="bibr" rid="B58">Lincoln 1979</xref>: 112–113; <xref ref-type="bibr" rid="B52">Ledoyer 1982b</xref>: 56, 58–59; <xref ref-type="bibr" rid="B36">Hirayama 1991</xref>: 86. <italic><tp:taxon-name>Ampelisca</tp:taxon-name></italic> sp. cf. <italic>brevicornis</italic> (Costa, 1853).</comment></tp:nomenclature-citation><tp:nomenclature-citation><tp:taxon-name>Ampelisca laevigata</tp:taxon-name><comment> Liljeborg, 1856: <xref ref-type="bibr" rid="B88">Sars 1895</xref>: 169–170, pl. 59.</comment></tp:nomenclature-citation></tp:nomenclature-citation-list></tp:nomenclature><tp:treatment-sec sec-type="Material"><title>Material.</title><p>5 specimens, TIO-15, Renggis, Pulau Tioman, <named-content xmlns:xlink="http://www.w3.org/1999/xlink" content-type="dwc:verbatimCoordinates" xlink:type="simple">2°48'35"N, 104°8'6"E</named-content>, washing mix sea grasses, Azman, B.A.R., Rayida, J., 15 July 1999.</p></tp:treatment-sec><tp:treatment-sec sec-type="Remarks"><title>Remarks.</title><p><italic><tp:taxon-name>Ampelisca brevicornis</tp:taxon-name></italic> is known to be a cosmopolitan species and has been collected from the soft substrata and water column from the littoral zone to the continental shelf from the waters of the world except for boreal areas (<xref ref-type="bibr" rid="B82">Rabindranath 1975</xref>; <xref ref-type="bibr" rid="B58">Lincoln 1979</xref>; <xref ref-type="bibr" rid="B32">Hirayama 1983</xref>). <italic><tp:taxon-name>Ampelicsa brevicornis</tp:taxon-name></italic> was first recorded from the Mediterranean Sea (<xref ref-type="bibr" rid="B21">Costa 1853</xref>) by the name <italic><tp:taxon-name>Araneops brevicornis</tp:taxon-name></italic>; it occurs in waters of variable temperatures from north east Atlantic (<xref ref-type="bibr" rid="B90">Schellenberg 1925</xref>), south and west Norway (<xref ref-type="bibr" rid="B88">Sars 1895</xref>), Atlantic coast of Europe (<xref ref-type="bibr" rid="B58">Lincoln 1979</xref>), north Africa (<xref ref-type="bibr" rid="B41">Kaim-Malka 1969</xref>; <xref ref-type="bibr" rid="B83">Reid 1951</xref>), Indian Ocean (<xref ref-type="bibr" rid="B82">Rabindranath 1975</xref>), Japan (<xref ref-type="bibr" rid="B69">Nagata 1965a</xref>; <xref ref-type="bibr" rid="B36">Hirayama 1991</xref>), Indonesian archipelago (<xref ref-type="bibr" rid="B78">Pirlot 1936</xref>) as well as the neighbouring waters of Vietnam (<xref ref-type="bibr" rid="B39">Imbach 1967</xref>). Although several morphological variations in antennae, pleonal epimera and urosome are reported between European (<xref ref-type="bibr" rid="B90">Schellenberg 1925</xref>) and African specimens (<xref ref-type="bibr" rid="B83">Reid 1951</xref>), the present specimens agree in detail with descriptions by <xref ref-type="bibr" rid="B39">Imbach (1967)</xref> and <xref ref-type="bibr" rid="B67">Nagata (1959)</xref>. <xref ref-type="bibr" rid="B39">Imbach (1967)</xref> discussed some of the variations concerning this particular species and refuted the idea of naming the existing ecophenotypes reported by <xref ref-type="bibr" rid="B90">Schellenberg (1925)</xref>, <xref ref-type="bibr" rid="B83">Reid (1951)</xref>, <xref ref-type="bibr" rid="B22">Dahl (1945)</xref> and <xref ref-type="bibr" rid="B78">Pirlot (1936)</xref> as a subspecies due to their insignificant distinctions.</p><p>Taking into consideration that <!--PageBreak--><!--PageBreak--><italic><tp:taxon-name>Ampelicsa brevicornis</tp:taxon-name></italic> is one of the most popular inhabitants on a littoral sea bottom and widely distributed on the sea floor of the east coast (South China Sea) and the west coast (Straits of Malacca) of Peninsular Malaysia, and numerous specimens have been meticulously examined, misidentification can be confidently ruled out. The specimens at hand show only minor disparities from Imbach’s by having a broader propodus of pereopod 7, so it is clearly satisfactory to identify the specimens as <italic><tp:taxon-name>Ampelicsa brevicornis</tp:taxon-name></italic>.</p><fig id="F2" position="float" orientation="portrait"><label>Figure 2.</label><caption><p><italic><tp:taxon-name>Ampelisca brevicornis</tp:taxon-name></italic> (Costa), female (UKMMZ-1454), 4.8 mm. Renggis, Pulau Tioman. Scales for <bold>G1, G2, P4, P7</bold> represent 0.5 mm; <bold>HD</bold> scale = 0.2 mm.</p></caption><graphic xmlns:xlink="http://www.w3.org/1999/xlink" xlink:href="ZooKeys-335-001-g002.jpg" position="float" orientation="portrait" xlink:type="simple"/></fig></tp:treatment-sec><ref-list><ref id="B17"><mixed-citation xmlns:xlink="http://www.w3.org/1999/xlink" xlink:type="simple"><person-group><name name-style="western"><surname>Chevreux</surname><given-names>E</given-names></name><name name-style="western"><surname>Fage</surname><given-names>L</given-names></name></person-group> (<year>1925</year>) <article-title>Amphipodes.</article-title><source>Faune de France</source><volume>9</volume>: <lpage>488</lpage> pp.</mixed-citation></ref><ref id="B90"><mixed-citation xmlns:xlink="http://www.w3.org/1999/xlink" xlink:type="simple"><person-group><name name-style="western"><surname>Schellenberg</surname><given-names>A</given-names></name></person-group> (<year>1925</year>) <article-title>Crustacea. VIII: Amphipoda.</article-title> volume <volume>3</volume>. In: <person-group><name name-style="western"><surname>Michaelsen</surname><given-names>W</given-names></name></person-group> (<role>Ed</role>) <issue-title>Beitragezurkenntnis der Meeresfauna Westrrfuikas.</issue-title><publisher-name>L. Friedrichsohn &amp; Co.</publisher-name>, <publisher-loc>Hamburg</publisher-loc>.</mixed-citation></ref><ref id="B78"><mixed-citation xmlns:xlink="http://www.w3.org/1999/xlink" xlink:type="simple"><person-group><name name-style="western"><surname>Pirlot</surname><given-names>JM</given-names></name></person-group> (<year>1936</year>) <article-title>Les amphipodes de l’expedition du Siboga. Deuxieme partie.... II. - Les amphipodes de la mer profonde. III. Les amphipodes littoraux. I. Lysianassidae... Gammaridae.</article-title><source>Siboga-Expeditie</source><volume>33e</volume>: <fpage>237</fpage>–<lpage>328</lpage>.</mixed-citation></ref><ref id="B93"><mixed-citation xmlns:xlink="http://www.w3.org/1999/xlink" xlink:type="simple"><person-group><name name-style="western"><surname>Schellenberg</surname><given-names>A</given-names></name></person-group> (<year>1942</year>) <article-title>Krebstiere oder Crustacea IV: Flohkrebse oder Amphipoda.</article-title><source>Die Tierwelt Deutschlands, Jena</source><volume>40</volume>: <lpage>252</lpage>.</mixed-citation></ref><ref id="B83"><mixed-citation xmlns:xlink="http://www.w3.org/1999/xlink" xlink:type="simple"><person-group><name name-style="western"><surname>Reid</surname><given-names>DM</given-names></name></person-group> (<year>1951</year>) <article-title>Report on the Amphipoda (Gammaridea and Caprellidea) of the Coast of Tropical West Africa.</article-title><source>Atlantidae Report</source><volume>2</volume>: <fpage>190</fpage>-<lpage>291</lpage>.</mixed-citation></ref><ref id="B67"><mixed-citation xmlns:xlink="http://www.w3.org/1999/xlink" xlink:type="simple"><person-group><name name-style="western"><surname>Nagata</surname><given-names>K</given-names></name></person-group> (<year>1959</year>) <article-title>Notes on five species of the amphipod genus <italic>Ampelisca</italic> from the stomach contents of the triglid fishes.</article-title><source>Publication of the Seto Marine Biological Laboratory</source><volume>7</volume>(<issue>2</issue>): <fpage>67</fpage>-<lpage>82</lpage>.</mixed-citation></ref><ref id="B69"><mixed-citation xmlns:xlink="http://www.w3.org/1999/xlink" xlink:type="simple"><person-group><name name-style="western"><surname>Nagata</surname><given-names>K</given-names></name></person-group> (<year>1965a</year>) <article-title>Studies on marine GammarideanAmphipoda of the Seto Inland Sea I.</article-title><source>Publication of Seto Marine Biological Laboratory</source><volume>13</volume>(<issue>2</issue>): <fpage>131</fpage>-<lpage>170</lpage>.</mixed-citation></ref><ref id="B39"><mixed-citation xmlns:xlink="http://www.w3.org/1999/xlink" xlink:type="simple"><person-group><name name-style="western"><surname>Imbach</surname><given-names>MC</given-names></name></person-group> (<year>1967</year>) <article-title>Scientific Result of Marine Investigation of the South China Sea and Gulf of Thailand: Gammaridean Amphipoda from the South China Sea.</article-title><source>Naga Report</source><volume>4</volume>: <fpage>40</fpage>-<lpage>167</lpage>.</mixed-citation></ref><ref id="B41"><mixed-citation xmlns:xlink="http://www.w3.org/1999/xlink" xlink:type="simple"><person-group><name name-style="western"><surname>Kaim-Malka</surname><given-names>RA</given-names></name></person-group> (<year>1969</year>) <article-title>Contribution a l’étude de quelques especes du genre <italic>Ampelisca</italic> (Crustacea - Amphipoda) en Méditerranée. II.</article-title><source>Tethys</source><volume>1</volume>: <fpage>927</fpage>-<lpage>975</lpage>.</mixed-citation></ref><ref id="B42"><mixed-citation xmlns:xlink="http://www.w3.org/1999/xlink" xlink:type="simple"><person-group><name name-style="western"><surname>Karaman</surname><given-names>GS</given-names></name></person-group> (<year>1975</year>) <article-title>The family Ampeliscidae of the Adriatic Sea.</article-title><source>Acta Adriatica, Institut Za Oceanografiju I Ribarstvo, Split</source><volume>17</volume>(<issue>3</issue>): <lpage>67</lpage> pp.</mixed-citation></ref><ref id="B82"><mixed-citation xmlns:xlink="http://www.w3.org/1999/xlink" xlink:type="simple"><person-group><name name-style="western"><surname>Rabindranath</surname><given-names>P</given-names></name></person-group> (<year>1975</year>) <article-title>Marine Gammaridea (Crustacea: Amphipoda) from the Indian Region; Family Ampeliscidae.</article-title><source>Hydrobiologia</source><volume>46</volume>: <fpage>241</fpage>-<lpage>262</lpage>. doi: <ext-link ext-link-type="uri" xlink:href="http://dx.doi.org/10.1007/BF00043143" xlink:type="simple">10.1007/BF00043143</ext-link></mixed-citation></ref><ref id="B58"><mixed-citation xmlns:xlink="http://www.w3.org/1999/xlink" xlink:type="simple"><person-group><name name-style="western"><surname>Lincoln</surname><given-names>RJ</given-names></name></person-group> (<year>1979</year>) <article-title>British Marine Amphipoda: Gammaridea.</article-title><publisher-name>British Museum</publisher-name>, <publisher-loc>London</publisher-loc>.</mixed-citation></ref><ref id="B52"><mixed-citation xmlns:xlink="http://www.w3.org/1999/xlink" xlink:type="simple"><person-group><name name-style="western"><surname>Ledoyer</surname><given-names>M</given-names></name></person-group> (<year>1982b</year>) <article-title>Faune de Madagascar. Crustaces Amphipodes Gammariens;Families des Acanthonotozomatidae a’ Gammaridae.</article-title><source>Centre National de la Recherche Scientifique-Paris</source><volume>59</volume>(<issue>1</issue>): <fpage>1</fpage>-<lpage>598</lpage>.</mixed-citation></ref><ref id="B36"><mixed-citation xmlns:xlink="http://www.w3.org/1999/xlink" xlink:type="simple"><person-group><name name-style="western"><surname>Hirayama</surname><given-names>A</given-names></name></person-group> (<year>1991</year>) <article-title>Marine Ampeliscidae (Crustacea: Amphipoda) from Hong Kong.</article-title><source>Asian Marine Biology</source><volume>8</volume>: <fpage>77</fpage>-<lpage>93</lpage>.</mixed-citation></ref><ref id="B88"><mixed-citation xmlns:xlink="http://www.w3.org/1999/xlink" xlink:type="simple"><person-group><name name-style="western"><surname>Sars</surname><given-names>GO</given-names></name></person-group> (<year>1895</year>) <article-title>An account of the Crustacea of Norway with short descriptions and figures of all the species.</article-title><source>Amphipoda</source><volume>1</volume>: <fpage>1</fpage>-<lpage>711</lpage>.</mixed-citation></ref><ref id="B32"><mixed-citation xmlns:xlink="http://www.w3.org/1999/xlink" xlink:type="simple"><person-group><name name-style="western"><surname>Hirayama</surname><given-names>A</given-names></name></person-group> (<year>1983</year>) <article-title>Taxonomic studies on the shallow water Gammaridean Amphipoda of the west Kyushu, Japan. 1. Acanthonotozomatidae, Ampeliscidae, Ampithoidae, Amphilochidae, Anamixidae, Argissidae, Atylidae and Colomastigidae.</article-title><source>Publication of Seto Marine Biological Laboratory</source><volume>28</volume>: <fpage>75</fpage>-<lpage>150</lpage>.</mixed-citation></ref><ref id="B21"><mixed-citation xmlns:xlink="http://www.w3.org/1999/xlink" xlink:type="simple"><person-group><name name-style="western"><surname>Costa</surname><given-names>A</given-names></name></person-group> (<year>1853</year>) <article-title>Relazione sulla memoria del DottorAchille Costa, di ricerche su’ crostacei amfipodi del regno di Napoli.</article-title><source>Rendiconto della Societa Reale Borbonica, Academia della Scienze, new series</source><volume>2</volume>: <fpage>167</fpage>-<lpage>178</lpage>.</mixed-citation></ref><ref id="B22"><mixed-citation xmlns:xlink="http://www.w3.org/1999/xlink" xlink:type="simple"><person-group><name name-style="western"><surname>Dahl</surname><given-names>E</given-names></name></person-group> (<year>1945</year>) <article-title><italic>Menigratopsis svennilssoni</italic> n. gen. et. spec., a lysianassid amphipod from The Sound.</article-title><source>Kungliga Fysiografiska Sallskapets i Lund Forhandlingar</source><volume>15</volume>(<issue>24</issue>): <lpage>7</lpage> pp.</mixed-citation></ref></ref-list></tp:taxon-treatment>
