# Supplementary material for: Shallow water marine gammaridean amphipods of Pulau Tioman, Malaysia, with the description of a new species
Source: Zookeys. 2013 Sep 24;(335):1–31. doi: 10.3897/zookeys.335.5567 (PMC3800789; doi:10.3897/zookeys.335.5567)
Supplement: XML Treatment for Gitanopsis pusilla [file zookeys.335.5567-treatment2.xml]

<!DOCTYPE tp:taxon-treatment
  PUBLIC "-//TaxonX//DTD Taxonomic Treatment Publishing DTD v0 20100105//EN" "tax-treatment-NSO.dtd">
<tp:taxon-treatment xmlns:tp="http://www.plazi.org/taxpub"><tp:treatment-meta><mixed-citation publication-type="journal"><person-group><name><surname>Azman</surname><given-names>B.A.R.</given-names></name><name><surname>Othman</surname><given-names>B.H.R.</given-names></name></person-group><article-title>Shallow water marine gammaridean amphipods of Pulau Tioman, Malaysia, with the description of a new species</article-title><source>Zookeys</source><day>24</day><month>9</month><year>2013</year><volume>2013</volume><issue>335</issue><fpage>1</fpage><lpage>31</lpage><pub-id pub-id-type="doi">10.3897/zookeys.335.5567</pub-id></mixed-citation></tp:treatment-meta><tp:nomenclature><tp:taxon-name>
                            <tp:taxon-name-part taxon-name-part-type="genus">Gitanopsis</tp:taxon-name-part>
                            <tp:taxon-name-part taxon-name-part-type="species">pusilla</tp:taxon-name-part>
                            <object-id xmlns:xlink="http://www.w3.org/1999/xlink" xlink:type="simple">http://species-id.net/wiki/Gitanopsis_pusilla</object-id>
                        </tp:taxon-name><tp:taxon-authority>K.H. Barnard, 1916</tp:taxon-authority><xref ref-type="fig" rid="F3">Figure 3</xref><tp:nomenclature-citation-list><tp:nomenclature-citation><tp:taxon-name>Gitanopsis pusilla</tp:taxon-name><comment> Synonymy:   K.H. Barnard, 1916: 144, pl. 26 (11–12); <xref ref-type="bibr" rid="B24">Griffiths 1973a</xref>: 277; <xref ref-type="bibr" rid="B26">Griffiths 1974a</xref>: 178; <xref ref-type="bibr" rid="B27">Griffiths 1974b</xref>: 224; <xref ref-type="bibr" rid="B28">Griffiths 1974c</xref>: 273; <xref ref-type="bibr" rid="B29">Griffiths 1975</xref>: 105; <xref ref-type="bibr" rid="B49">Ledoyer 1979a</xref>: 17, fig. 3; <xref ref-type="bibr" rid="B52">Ledoyer 1982b</xref>: 104–105, fig. 33; <xref ref-type="bibr" rid="B73">Ortiz and Lalana 1997</xref>: 106.</comment></tp:nomenclature-citation></tp:nomenclature-citation-list></tp:nomenclature><tp:treatment-sec sec-type="Material"><title>Material.</title><p>5 specimens, TIO-12, Kampung Tekek, Pulau Tioman, 2 <named-content xmlns:xlink="http://www.w3.org/1999/xlink" content-type="dwc:verbatimCoordinates" xlink:type="simple">2°49'11"N, 104°9'32"E</named-content>, macroalgae, Azman, B.A.R., Josim, J.J., 11 November 1997; 5 specimens, TIO-15, Renggis, Pulau Tioman, <named-content xmlns:xlink="http://www.w3.org/1999/xlink" content-type="dwc:verbatimCoordinates" xlink:type="simple">2°48'35"N, 104°8'6"E</named-content>, seagrass, Azman, B.A.R., Rayida, J., 15 July 1999.</p></tp:treatment-sec><tp:treatment-sec sec-type="Remarks"><title>Remarks.</title><p>The specimens seem referable to the <italic><tp:taxon-name>Gitanopsis pusilla</tp:taxon-name></italic> without much doubt. In amphilochid amphipods, most species descriptions are based only on females, since the collection of males is rare. The female gnathopods are typical among amphilochids in having a distally dilated propodus, an evenly convex palm and an elongate carpus. The specimens at hand are clearly related to the eastern Pacific species (<xref ref-type="bibr" rid="B7">K.H. Barnard 1916</xref>) in bearing the accessory flagellum of antenna 1. <xref ref-type="bibr" rid="B73">Ortiz and Lalana (1997)</xref> have reported <italic><tp:taxon-name>Gitanopsis pusilla</tp:taxon-name></italic> and <italic><tp:taxon-name>Gitanopsis antipai</tp:taxon-name></italic> from the neighbouring waters of Bunaken, Indonesia. In their illustration of <italic><tp:taxon-name>Gitanopsis antipai</tp:taxon-name></italic>, the species is set apart from <italic><tp:taxon-name>Gitanopsis pusilla</tp:taxon-name></italic> by the lack of an accessory flagellum, the relatively slender basis of pereopod 7 and the less spinose uropods 1–2.</p><fig id="F3" position="float" orientation="portrait"><label>Figure 3.</label><caption><p><italic><tp:taxon-name>Gitanopsis pusilla</tp:taxon-name></italic> K.H. Barnard, 1916, female (UKMMZ-1315), 1.7 mm. Kampung Tekek, Pulau Tioman. Scales for <bold>A1, A2, G1, G2, P7, U1, U2</bold> represent 0.1 mm.</p></caption><graphic xmlns:xlink="http://www.w3.org/1999/xlink" xlink:href="ZooKeys-335-001-g003.jpg" position="float" orientation="portrait" xlink:type="simple"/></fig></tp:treatment-sec><ref-list><ref id="B24"><mixed-citation xmlns:xlink="http://www.w3.org/1999/xlink" xlink:type="simple"><person-group><name name-style="western"><surname>Griffiths</surname><given-names>CL</given-names></name></person-group> (<year>1973a</year>) <article-title>Guide to the Benthic Marine Amphipods of Southern Africa.</article-title><publisher-name>The Rustica Press (Pty) Ltd.</publisher-name>, <publisher-loc>Wynberg, Cape</publisher-loc>.</mixed-citation></ref><ref id="B26"><mixed-citation xmlns:xlink="http://www.w3.org/1999/xlink" xlink:type="simple"><person-group><name name-style="western"><surname>Griffiths</surname><given-names>CL</given-names></name></person-group> (<year>1974a</year>) <article-title>The Amphipoda of Southern Africa, Part 2. The Gammaridea and Caprellidea of South West Africa South of 20 S.</article-title><source>Annals of the South African Museum</source>: <fpage>169</fpage>–<lpage>208</lpage>.</mixed-citation></ref><ref id="B27"><mixed-citation xmlns:xlink="http://www.w3.org/1999/xlink" xlink:type="simple"><person-group><name name-style="western"><surname>Griffiths</surname><given-names>CL</given-names></name></person-group> (<year>1974b</year>) <article-title>The Amphipoda of Southern Africa, Part 3: The Gammaridea and Caprellidea of Natal.</article-title><publisher-name>The Rustica Press (Pty) Ltd.</publisher-name>, <publisher-loc>Cape</publisher-loc>.</mixed-citation></ref><ref id="B28"><mixed-citation xmlns:xlink="http://www.w3.org/1999/xlink" xlink:type="simple"><person-group><name name-style="western"><surname>Griffiths</surname><given-names>CL</given-names></name></person-group> (<year>1974c</year>) <article-title>The Amphipoda of southern Africa Part 4. The Gammaridea and Caprellidea of the Cape Province east of Cape Agulhas.</article-title><source>Annals of the South African Museum</source><volume>65</volume>: <fpage>251</fpage>-<lpage>336</lpage>.</mixed-citation></ref><ref id="B29"><mixed-citation xmlns:xlink="http://www.w3.org/1999/xlink" xlink:type="simple"><person-group><name name-style="western"><surname>Griffiths</surname><given-names>CL</given-names></name></person-group> (<year>1975</year>) <article-title>The Amphipoda of southern Africa Part 5. The Gammaridea and Caprellidea of the Cape Province wet of Cape Agulhas.</article-title><source>Annals of the South African Museum</source><volume>72</volume>: <fpage>11</fpage>-<lpage>35</lpage>.</mixed-citation></ref><ref id="B49"><mixed-citation xmlns:xlink="http://www.w3.org/1999/xlink" xlink:type="simple"><person-group><name name-style="western"><surname>Ledoyer</surname><given-names>M</given-names></name></person-group> (<year>1979a</year>) <article-title>Expedition Rumphius II (1975). Crustaces parasites,commensaux, etc.VI Crustaces Amphipodes Gammariens. Bull. Mus. Natn. Hist. Nat.</article-title><source>Paris</source><volume>1</volume>: <fpage>137</fpage>-<lpage>181</lpage>.</mixed-citation></ref><ref id="B52"><mixed-citation xmlns:xlink="http://www.w3.org/1999/xlink" xlink:type="simple"><person-group><name name-style="western"><surname>Ledoyer</surname><given-names>M</given-names></name></person-group> (<year>1982b</year>) <article-title>Faune de Madagascar. Crustaces Amphipodes Gammariens;Families des Acanthonotozomatidae a’ Gammaridae.</article-title><source>Centre National de la Recherche Scientifique-Paris</source><volume>59</volume>(<issue>1</issue>): <fpage>1</fpage>-<lpage>598</lpage>.</mixed-citation></ref><ref id="B73"><mixed-citation xmlns:xlink="http://www.w3.org/1999/xlink" xlink:type="simple"><person-group><name name-style="western"><surname>Ortiz</surname><given-names>M</given-names></name><name name-style="western"><surname>Lalana</surname><given-names>R</given-names></name></person-group> (<year>1997</year>) <article-title>Amphipoda.</article-title><source>Travaux du Muséum National d’Histoire Naturelle “Grigore Antipa”</source><volume>38</volume>: <fpage>29</fpage>-<lpage>113</lpage>.</mixed-citation></ref><ref id="B7"><mixed-citation xmlns:xlink="http://www.w3.org/1999/xlink" xlink:type="simple"><person-group><name name-style="western"><surname>Barnard</surname><given-names>KH</given-names></name></person-group> (<year>1916</year>) <article-title>The Amphipoda. Contribution to the crustacean fauna of South Africa.</article-title><source>Annals of the South Africa Museum</source><volume>15</volume>: <fpage>105</fpage>-<lpage>304</lpage>.</mixed-citation></ref></ref-list></tp:taxon-treatment>
