# Supplementary material for: Shallow water marine gammaridean amphipods of Pulau Tioman, Malaysia, with the description of a new species
Source: Zookeys. 2013 Sep 24;(335):1–31. doi: 10.3897/zookeys.335.5567 (PMC3800789; doi:10.3897/zookeys.335.5567)
Supplement: XML Treatment for Cymadusa vadosa [file zookeys.335.5567-treatment3.xml]

<!DOCTYPE tp:taxon-treatment
  PUBLIC "-//TaxonX//DTD Taxonomic Treatment Publishing DTD v0 20100105//EN" "tax-treatment-NSO.dtd">
<tp:taxon-treatment xmlns:tp="http://www.plazi.org/taxpub"><tp:treatment-meta><mixed-citation publication-type="journal"><person-group><name><surname>Azman</surname><given-names>B.A.R.</given-names></name><name><surname>Othman</surname><given-names>B.H.R.</given-names></name></person-group><article-title>Shallow water marine gammaridean amphipods of Pulau Tioman, Malaysia, with the description of a new species</article-title><source>Zookeys</source><day>24</day><month>9</month><year>2013</year><volume>2013</volume><issue>335</issue><fpage>1</fpage><lpage>31</lpage><pub-id pub-id-type="doi">10.3897/zookeys.335.5567</pub-id></mixed-citation></tp:treatment-meta><tp:nomenclature><tp:taxon-name>
                            <tp:taxon-name-part taxon-name-part-type="genus">Cymadusa</tp:taxon-name-part>
                            <tp:taxon-name-part taxon-name-part-type="species">vadosa</tp:taxon-name-part>
                            <object-id xmlns:xlink="http://www.w3.org/1999/xlink" xlink:type="simple">http://species-id.net/wiki/Cymadusa_vadosa</object-id>
                        </tp:taxon-name><tp:taxon-authority>Imbach, 1967</tp:taxon-authority><xref ref-type="fig" rid="F4">Figure 4</xref><tp:nomenclature-citation-list><tp:nomenclature-citation><tp:taxon-name>Cymadusa vadosa</tp:taxon-name><comment> Synonymy:   Imbach, 1967: 89, pl. 32.</comment></tp:nomenclature-citation></tp:nomenclature-citation-list></tp:nomenclature><tp:treatment-sec sec-type="Material"><title>Material.</title><p>3 specimens, TIO 10, Kampung Tekek, Pulau Tioman, 2 <named-content xmlns:xlink="http://www.w3.org/1999/xlink" content-type="dwc:verbatimCoordinates" xlink:type="simple">2°49'11"N, 104°9'32"E</named-content>, washing mix macroalgae, Azman, B.A.R., Josim, J.J., 11 November <!--PageBreak-->1997; 4 specimens, TIO 28, Tulai, Pulau Tioman, <named-content xmlns:xlink="http://www.w3.org/1999/xlink" content-type="dwc:verbatimCoordinates" xlink:type="simple">2°54'44"N, 104°6'18"E</named-content>, washing coral rubble, Azman, B.A.R, Kee, A.A., 19 October 2003; 13 specimens, TIO 29, Genting, Pulau Tioman, <named-content xmlns:xlink="http://www.w3.org/1999/xlink" content-type="dwc:verbatimCoordinates" xlink:type="simple">2°45'42"N, 104°7'34"E</named-content>, washing mix macroalgae, Azman, <!--PageBreak-->B.A.R., Kee, A.A., 19 October 2003; 5 specimens, TIO 30, Genting, Pulau Tioman, <named-content xmlns:xlink="http://www.w3.org/1999/xlink" content-type="dwc:verbatimCoordinates" xlink:type="simple">2°45'42"N, 104°7'34"E</named-content>, washing mix macroalgae, Azman, B.A.R., Kee, A.A., 20 October 2003.</p><!--PageBreak--></tp:treatment-sec><tp:treatment-sec sec-type="Remarks"><title>Remarks.</title><p>The well-developed sharp spur on the peduncle of uropod 1 distinguishes the present specimens from the genera <italic><tp:taxon-name>Ampithoe</tp:taxon-name></italic> Leach, 1814; <italic><tp:taxon-name>Macropisthopous</tp:taxon-name></italic> K.H. Barnard, 1916; <italic><tp:taxon-name>Amphitholina</tp:taxon-name></italic> Ruffo, 1953; <italic><tp:taxon-name>Psedopleonexes</tp:taxon-name></italic> Conlan, 1982; <italic><tp:taxon-name>Pseudoamphitoides</tp:taxon-name></italic> Ortiz, 1976; <italic><tp:taxon-name>Exampithoe</tp:taxon-name></italic> K.H. Barnard, 1926 and <italic><tp:taxon-name>Melanesius</tp:taxon-name></italic> Ledoyer, 1984. Moreover, the expanded propodus of gnathopod 1 with an oblique palm was found to be a sound character in <italic><tp:taxon-name>Peramphithoe</tp:taxon-name></italic> Conlan &amp; Bousfield, 1982 used in separating <italic><tp:taxon-name>Cymadusa</tp:taxon-name></italic> from <italic><tp:taxon-name>Peramphitoe</tp:taxon-name></italic> (Barnard &amp; Karaman, 1991). <italic><tp:taxon-name>Cymadusa</tp:taxon-name></italic> differs from <italic><tp:taxon-name>Amphithoides</tp:taxon-name></italic> Kossmann, 1880 by having narrow rami of uropod 3 and the absence of telsonic lobes. Moreover <italic><tp:taxon-name>Paragrubia</tp:taxon-name></italic> Chevreux, 1901 differ from <italic><tp:taxon-name>Cymadusa</tp:taxon-name></italic> by having gnathopod 1 larger than gnathopod 2 and in having a multi-articulate accessory flagellum (<xref ref-type="bibr" rid="B80">Poore and Lowry 1997</xref>). <italic><tp:taxon-name>Sunamphitoe</tp:taxon-name></italic> Bate, 1857 varies from <italic><tp:taxon-name>Cymadusa</tp:taxon-name></italic> by the absence of a mandibular palp.</p><p><xref ref-type="bibr" rid="B6">Barnard and Karaman (1991)</xref> have listed fourteen species of <italic><tp:taxon-name>Cymadusa</tp:taxon-name></italic>, mainly marine and throughout the tropics. Since then another species, <italic><tp:taxon-name>Cymadusa munnu</tp:taxon-name></italic> (Poore &amp; Lowry, 1997) was described from Port Jackson, New South Wales, Australia. <xref ref-type="bibr" rid="B39">Imbach (1967)</xref> illustrated <italic><tp:taxon-name>Cymadusa vadosa</tp:taxon-name></italic> on the basis of specimens from south-east Asia region, which he identified with <italic><tp:taxon-name>Cymadusa filosa</tp:taxon-name></italic> (Savigny, 1935), <italic><tp:taxon-name>Cymadusa hawaiiensis</tp:taxon-name></italic> (Schellenberg, 1938), <italic><tp:taxon-name>Cymadusa australis</tp:taxon-name></italic> (K.H. Barnard, 1916), <italic><tp:taxon-name>Cymadusa sardenta</tp:taxon-name></italic> (Oliveira, 1953), <italic><tp:taxon-name>Cymadusa brevidactyla</tp:taxon-name></italic> (Chevreux, 1908), <italic><tp:taxon-name>Cymadusa variata</tp:taxon-name></italic> (Sheard, 1936), <italic><tp:taxon-name>Cymadusa oceanica</tp:taxon-name></italic> (J.L. Barnard, 1955) and <italic><tp:taxon-name>Cymadusa crassicornis</tp:taxon-name></italic> (Costa, 1853), noting some minor differences between them. <italic><tp:taxon-name>Cymadusa vadosa</tp:taxon-name></italic> differs from <italic><tp:taxon-name>Cymadusa filosa</tp:taxon-name></italic>, <italic><tp:taxon-name>Cymadusa hawaiiensis</tp:taxon-name></italic>, <italic><tp:taxon-name>Cymadusa australis</tp:taxon-name></italic>, <italic><tp:taxon-name>Cymadusa compta</tp:taxon-name></italic>, and <italic><tp:taxon-name>Cymadusa microphthalma</tp:taxon-name></italic> by gnathopod 1 with article 5 shorter than article 6.</p><p>The Pulau Tioman specimens also appear to be very close to <italic><tp:taxon-name>Cymadusa filosa</tp:taxon-name></italic> in having; (1) accessory flagellum with 1 articulate; (2) peduncle of uropod 1 with strong, acute, distoventral interramal process; (3) uropod 2 with short triangular inter-ramal process.</p><p>In all probability, this material from Pulau Tioman is very similar to Imbach’s illustrations in having; (1) article 2 of mandibular palp three fourths as long as article 3; (2) maxilliped extends beyond palp article 2; (3) accessory flagellum with 1 articulate; (4) article 5 shorter than article 6 of gnathopod 1; (5) rami of uropod 3 two thirds as long as peduncle; (6) peduncle of uropod 1 with strong, acute, distoventral interramal process; (7) uropod 2 with short triangular interramal process.</p><fig id="F4" position="float" orientation="portrait"><label>Figure 4.</label><caption><p><italic><tp:taxon-name>Cymadusa vadosa</tp:taxon-name></italic> Imbach, 1967, female (UKMMZ-1266), 8.8 mm. Kampung Tekek, Pulau Tioman. Scale for <bold>A1, G1, G2</bold> represents 0.5 mm; <bold>MX1, MX2</bold> scale = 0.25 mm; <bold>U1-U3</bold> scale = 0.2 mm.</p></caption><graphic xmlns:xlink="http://www.w3.org/1999/xlink" xlink:href="ZooKeys-335-001-g004.jpg" position="float" orientation="portrait" xlink:type="simple"/></fig></tp:treatment-sec><ref-list><ref id="B80"><mixed-citation xmlns:xlink="http://www.w3.org/1999/xlink" xlink:type="simple"><person-group><name name-style="western"><surname>Poore</surname><given-names>GCB</given-names></name><name name-style="western"><surname>Lowry</surname><given-names>JK</given-names></name></person-group> (<year>1997</year>) <article-title>New Ampithoid Amphipods from Port Jackson, New South Wales, Australia (Crustacea: Amphipoda: Ampithoidae).</article-title><source>Invertebrate Taxonomy</source><volume>11</volume>: <fpage>897</fpage>-<lpage>941</lpage>. doi: <ext-link ext-link-type="uri" xlink:href="http://dx.doi.org/10.1071/IT95045" xlink:type="simple">10.1071/IT95045</ext-link></mixed-citation></ref><ref id="B6"><mixed-citation xmlns:xlink="http://www.w3.org/1999/xlink" xlink:type="simple"><person-group><name name-style="western"><surname>Barnard</surname><given-names>JL</given-names></name><name name-style="western"><surname>Karaman</surname><given-names>GS</given-names></name></person-group> (<year>1991</year>) <article-title>The families and genera of marine Gammaridean Amphipoda (Except Marine Gammaroids) Part 1.</article-title><source>Records of the Australian Museum</source><volume>13</volume>(<issue>1</issue>): <fpage>1</fpage>-<lpage>417</lpage>. doi: <ext-link ext-link-type="uri" xlink:href="http://dx.doi.org/10.3853/j.0812-7387.13.1991.91" xlink:type="simple">10.3853/j.0812-7387.13.1991.91</ext-link></mixed-citation></ref><ref id="B39"><mixed-citation xmlns:xlink="http://www.w3.org/1999/xlink" xlink:type="simple"><person-group><name name-style="western"><surname>Imbach</surname><given-names>MC</given-names></name></person-group> (<year>1967</year>) <article-title>Scientific Result of Marine Investigation of the South China Sea and Gulf of Thailand: Gammaridean Amphipoda from the South China Sea.</article-title><source>Naga Report</source><volume>4</volume>: <fpage>40</fpage>-<lpage>167</lpage>.</mixed-citation></ref></ref-list></tp:taxon-treatment>
