# Supplementary material for: Shallow water marine gammaridean amphipods of Pulau Tioman, Malaysia, with the description of a new species
Source: Zookeys. 2013 Sep 24;(335):1–31. doi: 10.3897/zookeys.335.5567 (PMC3800789; doi:10.3897/zookeys.335.5567)
Supplement: XML Treatment for Paradexamine setigera [file zookeys.335.5567-treatment4.xml]

<!DOCTYPE tp:taxon-treatment
  PUBLIC "-//TaxonX//DTD Taxonomic Treatment Publishing DTD v0 20100105//EN" "tax-treatment-NSO.dtd">
<tp:taxon-treatment xmlns:tp="http://www.plazi.org/taxpub"><tp:treatment-meta><mixed-citation publication-type="journal"><person-group><name><surname>Azman</surname><given-names>B.A.R.</given-names></name><name><surname>Othman</surname><given-names>B.H.R.</given-names></name></person-group><article-title>Shallow water marine gammaridean amphipods of Pulau Tioman, Malaysia, with the description of a new species</article-title><source>Zookeys</source><day>24</day><month>9</month><year>2013</year><volume>2013</volume><issue>335</issue><fpage>1</fpage><lpage>31</lpage><pub-id pub-id-type="doi">10.3897/zookeys.335.5567</pub-id></mixed-citation></tp:treatment-meta><tp:nomenclature><tp:taxon-name>
                            <tp:taxon-name-part taxon-name-part-type="genus">Paradexamine</tp:taxon-name-part>
                            <tp:taxon-name-part taxon-name-part-type="species">setigera</tp:taxon-name-part>
                            <object-id xmlns:xlink="http://www.w3.org/1999/xlink" xlink:type="simple">http://species-id.net/wiki/Paradexamine_setigera</object-id>
                        </tp:taxon-name><tp:taxon-authority>Hirayama, 1984</tp:taxon-authority><xref ref-type="fig" rid="F5">Figure 5</xref><tp:nomenclature-citation-list><tp:nomenclature-citation><tp:taxon-name>Paradexamine setigera</tp:taxon-name><comment> Synonymy:   Hirayama, 1984: 225–230; <xref ref-type="bibr" rid="B35">Hirayama 1986</xref>: 488.</comment></tp:nomenclature-citation></tp:nomenclature-citation-list></tp:nomenclature><tp:treatment-sec sec-type="Material"><title>Material.</title><p>24 specimens, TIO 10, Kampung Tekek, Pulau Tioman, 2 <named-content xmlns:xlink="http://www.w3.org/1999/xlink" content-type="dwc:verbatimCoordinates" xlink:type="simple">2°49'11"N, 104°9'32"E</named-content>, washing mix species of macroalgae, Azman, B.A.R., Josim, J.J., 11 November 1997, UKM I.D. 4891-4898.</p><!--PageBreak--></tp:treatment-sec><tp:treatment-sec sec-type="Remarks"><title>Remarks.</title><p>The Malaysian specimens differ from those described from the waters of Japan only by the lack of the accessory setae of the mandible. At present, this seems inadequate for subspecific distinction due to the enormous resemblance of other char<!--PageBreak-->acters shared between them. Even though <xref ref-type="bibr" rid="B33">Hirayama (1984)</xref> mentioned the closely related <italic><tp:taxon-name>Paradexamine micronesica</tp:taxon-name></italic>, italso lacks the accessory setae of the mandible. Furthermore, the Pulau Tioman specimens show several differences from <italic><tp:taxon-name>Paradexamine micronesica</tp:taxon-name></italic> by having; 1) slenderer basis of pereopod 7; 2) several robust setae on dorsal surface of telson; 3) shorter carpus of male gnathopod 2.</p><fig id="F5" position="float" orientation="portrait"><label>Figure 5.</label><caption><p><italic><tp:taxon-name>Paradexamine setigera</tp:taxon-name></italic> Hirayama, 1984, male, (UKMMZ-1259), 2.1 mm. Kampung Tekek, Pulau Tioman. Scales for <bold>G1, G2, HD, T</bold> represent 0.1 mm; <bold>P7</bold> scale = 0.2 mm.</p></caption><graphic xmlns:xlink="http://www.w3.org/1999/xlink" xlink:href="ZooKeys-335-001-g005.jpg" position="float" orientation="portrait" xlink:type="simple"/></fig></tp:treatment-sec><ref-list><ref id="B35"><mixed-citation xmlns:xlink="http://www.w3.org/1999/xlink" xlink:type="simple"><person-group><name name-style="western"><surname>Hirayama</surname><given-names>A</given-names></name></person-group> (<year>1986</year>) <article-title>Marine gammaridean Amphipoda (Crustacea) from Hong Kong II. The family Dexaminidae.</article-title> In: <person-group><name name-style="western"><surname>Morton</surname><given-names>B</given-names></name></person-group> (<role>Ed</role>) <source>Proc. Sec. Int. Mar. Biol. Workshop. The Marine Flora and Fauna of Hong Kong and Southern China, Hong Kong</source>. <publisher-name>Hong Kong Univ. Press</publisher-name>, <fpage>449</fpage>-<lpage>485</lpage>.</mixed-citation></ref><ref id="B33"><mixed-citation xmlns:xlink="http://www.w3.org/1999/xlink" xlink:type="simple"><person-group><name name-style="western"><surname>Hirayama</surname><given-names>A</given-names></name></person-group> (<year>1984</year>) <article-title>Taxonomic studies on the shallow water Gammaridean Amphipoda of west Kyushu, Japan. III. Dexaminidae.</article-title><source>Publication of Seto Marine Biological Laboratory</source><volume>29</volume>(<issue>4/6</issue>): <fpage>187</fpage>–<lpage>230</lpage>.</mixed-citation></ref></ref-list></tp:taxon-treatment>
