# Supplementary material for: Shallow water marine gammaridean amphipods of Pulau Tioman, Malaysia, with the description of a new species
Source: Zookeys. 2013 Sep 24;(335):1–31. doi: 10.3897/zookeys.335.5567 (PMC3800789; doi:10.3897/zookeys.335.5567)
Supplement: XML Treatment for Ericthonius pugnax [file zookeys.335.5567-treatment5.xml]

<!DOCTYPE tp:taxon-treatment
  PUBLIC "-//TaxonX//DTD Taxonomic Treatment Publishing DTD v0 20100105//EN" "tax-treatment-NSO.dtd">
<tp:taxon-treatment xmlns:tp="http://www.plazi.org/taxpub"><tp:treatment-meta><mixed-citation publication-type="journal"><person-group><name><surname>Azman</surname><given-names>B.A.R.</given-names></name><name><surname>Othman</surname><given-names>B.H.R.</given-names></name></person-group><article-title>Shallow water marine gammaridean amphipods of Pulau Tioman, Malaysia, with the description of a new species</article-title><source>Zookeys</source><day>24</day><month>9</month><year>2013</year><volume>2013</volume><issue>335</issue><fpage>1</fpage><lpage>31</lpage><pub-id pub-id-type="doi">10.3897/zookeys.335.5567</pub-id></mixed-citation></tp:treatment-meta><tp:nomenclature><tp:taxon-name>
                            <tp:taxon-name-part taxon-name-part-type="genus">Ericthonius</tp:taxon-name-part>
                            <tp:taxon-name-part taxon-name-part-type="species">pugnax</tp:taxon-name-part>
                            <object-id xmlns:xlink="http://www.w3.org/1999/xlink" xlink:type="simple">http://species-id.net/wiki/Ericthonius_pugnax</object-id>
                        </tp:taxon-name><tp:taxon-authority>(Dana, 1853)</tp:taxon-authority><xref ref-type="fig" rid="F6">Figure 6</xref><tp:nomenclature-citation-list><tp:nomenclature-citation><tp:taxon-name>Pyctilus macrodactylus</tp:taxon-name><comment> Synonymy:   Dana, 1853: 974.</comment></tp:nomenclature-citation><tp:nomenclature-citation><tp:taxon-name>Ericthonius macrodactylus</tp:taxon-name><comment> Stebbing, 1906: 672; <xref ref-type="bibr" rid="B101">Walker 1904</xref>: 292, fig. 48.</comment></tp:nomenclature-citation><tp:nomenclature-citation><tp:taxon-name>Ericthonius pugnax</tp:taxon-name><comment> Stebbing, 1906: 672; <xref ref-type="bibr" rid="B79">Pirlot 1938</xref>: 352; <xref ref-type="bibr" rid="B38">Hurley 1954</xref>: 445, figs 40–61; <xref ref-type="bibr" rid="B68">Nagata 1960</xref>: 179, pl. 179, figs 99–102; <xref ref-type="bibr" rid="B70">Nagata 1965b</xref>: 320, fig. 40; <xref ref-type="bibr" rid="B71">Nayar 1967</xref>:162; <xref ref-type="bibr" rid="B46">Ledoyer 1969</xref>: 179, fig. 1; <xref ref-type="bibr" rid="B34">Hirayama 1985</xref>: 52, <xref ref-type="bibr" rid="B51">Ledoyer 1982a</xref>: 628, fig. 239; <xref ref-type="bibr" rid="B61">Moore 1988</xref>: 727–730, fig. 14; <xref ref-type="bibr" rid="B43">Kim and Kim 1991</xref>: 246–247, figs 13–14.</comment></tp:nomenclature-citation></tp:nomenclature-citation-list></tp:nomenclature><tp:treatment-sec sec-type="Material"><title>Material.</title><p>2 specimens, TIO 5, Monkey Bay, Pulau Tioman, 2 <named-content xmlns:xlink="http://www.w3.org/1999/xlink" content-type="dwc:verbatimCoordinates" xlink:type="simple">2°49'33"N, 104°9'45"E</named-content>, coral rubble, Azman, Josim, 22 August 1996; 86 specimens, TIO 15, Renggis, Pulau Tioman, <named-content xmlns:xlink="http://www.w3.org/1999/xlink" content-type="dwc:verbatimCoordinates" xlink:type="simple">2°48'35"N, 104°8'6"E</named-content>, seagrass, Azman, Rayida, 15 July 1999, UKM I.D. 5712–5719; 2 specimens, TIO 33, Tomok, Pulau Tioman, <named-content xmlns:xlink="http://www.w3.org/1999/xlink" content-type="dwc:verbatimCoordinates" xlink:type="simple">2°47'38"N, 104°7'16"E</named-content>, live corals (<italic><tp:taxon-name>Porites</tp:taxon-name></italic> sp., <italic><tp:taxon-name>Montipora</tp:taxon-name></italic> sp., <italic><tp:taxon-name>Acropora</tp:taxon-name></italic> sp.), Azman, B.A.R, Kee, A.A., Zuhaimi, S., Maekawa, T., Okashita, T., 22 March 2004.</p></tp:treatment-sec><tp:treatment-sec sec-type="Remarks"><title>Remarks.</title><p>The Pulau Tioman specimens agree well with figures of <italic><tp:taxon-name>Ericthonius pugnax</tp:taxon-name></italic> from <xref ref-type="bibr" rid="B101">Walker (1904)</xref>, <xref ref-type="bibr" rid="B68">Nagata (1960</xref>, 1965c), <xref ref-type="bibr" rid="B53">Ledoyer (1982c)</xref> and <xref ref-type="bibr" rid="B61">Moore (1988)</xref>. This species seems to have a wide-ranging distribution as far as the Arabian Sea. From closer examination of the specimens, the males not only have distally bidentate carpal spur of gnathopod 2 but also a mixture of single dentate carpal spur (see also <xref ref-type="bibr" rid="B68">Nagata 1960</xref>; <xref ref-type="bibr" rid="B46">Ledoyer 1969</xref>, <xref ref-type="bibr" rid="B55">1986</xref>). As mentioned by <xref ref-type="bibr" rid="B61">Moore (1988)</xref> the carpal bidentate spur of ganthopod 2 will eventually be lost in hyperadult males. Unfortunately the stipulation over hyper adult morphological changes has brought several descriptions of new species that actually represented a single species (i.e <italic><tp:taxon-name>Ericthonius macrodactylus</tp:taxon-name></italic>). Prior to this, <xref ref-type="bibr" rid="B46">Ledoyer (1969)</xref> synonymized <italic><tp:taxon-name>Ericthonius macrodactylus</tp:taxon-name></italic> as a hyperadult form of <italic><tp:taxon-name>Ericthonius pugnax</tp:taxon-name></italic>. Examination of the Pulau Tioman specimens confirms the presence of this hyper adult morphology: that the basis of pereopod 5 possesses a strongly developed posterodistal lobe. The Pulau Tioman specimens are undoubtedly assigned to <italic><tp:taxon-name>Ericthonius pugnax</tp:taxon-name></italic> and constitute the first record of this species for Peninsular Malaysia.</p><fig id="F6" position="float" orientation="portrait"><label>Figure 6.</label><caption><p><italic><tp:taxon-name>Ericthonius pugnax</tp:taxon-name></italic> (Dana, 1853), male, (UKMMZ-1136), 3.8 mm. Pulau Tioman, South China Sea. Scale for <bold>G2</bold> ♂ represents 0.6 mm; <bold>A1, A2 HD</bold> and <bold>ABD</bold> scales = 0.5 mm, <bold>G1</bold> ♂ scale = 0.25 mm; <bold>P5</bold> scale = 0.2 mm.</p></caption><graphic xmlns:xlink="http://www.w3.org/1999/xlink" xlink:href="ZooKeys-335-001-g006.jpg" position="float" orientation="portrait" xlink:type="simple"/></fig><!--PageBreak--><!--PageBreak--></tp:treatment-sec><ref-list><ref id="B101"><mixed-citation xmlns:xlink="http://www.w3.org/1999/xlink" xlink:type="simple"><person-group><name name-style="western"><surname>Walker</surname><given-names>AO</given-names></name></person-group> (<year>1904</year>) <article-title>Report on Amphipoda collected by Professor Herdman, at Ceylon, in 1902.</article-title><source>Report of the Government of Ceylon Pearl Oyster Fishery of the Gulf of Manaar</source><volume>17</volume>: <fpage>229</fpage>-<lpage>300</lpage>.</mixed-citation></ref><ref id="B79"><mixed-citation xmlns:xlink="http://www.w3.org/1999/xlink" xlink:type="simple"><person-group><name name-style="western"><surname>Pirlot</surname><given-names>JM</given-names></name></person-group> (<year>1938</year>) <source>Les amphipodes de l’expedition du Siboga. Deuxieme partie. Les amphipodes gammarides III. Les amphipodes littoraux. 2. Familles des Dexaminidae, Talitridae, Aoridae, Photidae, Ampithoidae, Corophiidae, Jassidae, Cheluridae et Podoceridae. Siboga-Expeditie 33f: 329–359.</source></mixed-citation></ref><ref id="B38"><mixed-citation xmlns:xlink="http://www.w3.org/1999/xlink" xlink:type="simple"><person-group><name name-style="western"><surname>Hurley</surname><given-names>DE</given-names></name></person-group> (<year>1954</year>) <article-title/><source>Transactions of the Royal Society of New Zealand</source><volume>82</volume>: <fpage>431</fpage>-<lpage>460</lpage>.</mixed-citation></ref><ref id="B68"><mixed-citation xmlns:xlink="http://www.w3.org/1999/xlink" xlink:type="simple"><person-group><name name-style="western"><surname>Nagata</surname><given-names>K</given-names></name></person-group> (<year>1960</year>) <article-title>Preliminary notes on benthic gammaridean Amphipoda from the <italic>Zostera</italic> region of Mihara Bay, Seto Inland Sea, Japan.</article-title><source>Publications of the Seto Marine Biological Laboratory</source><volume>8</volume>: <fpage>163</fpage>-<lpage>182</lpage>.</mixed-citation></ref><ref id="B70"><mixed-citation xmlns:xlink="http://www.w3.org/1999/xlink" xlink:type="simple"><person-group><name name-style="western"><surname>Nagata</surname><given-names>K</given-names></name></person-group> (<year>1965b</year>) <article-title>Studies on marine Gammaridean Amphipoda of the Seto Inland Sea III.</article-title><source>Publication of Seto Marine Biological Laboratory</source><volume>13</volume>(<issue>4</issue>): <fpage>291</fpage>-<lpage>322</lpage>.</mixed-citation></ref><ref id="B71"><mixed-citation xmlns:xlink="http://www.w3.org/1999/xlink" xlink:type="simple"><person-group><name name-style="western"><surname>Nayar</surname><given-names>KN</given-names></name></person-group> (<year>1967</year>) <article-title>On the Gammaridean Amphipoda of the Gulf of Mannar, with Special Reference to those of the Pearl and Chank Beds.</article-title><source>Proc. Symp. Crustacea, Ernakulam</source>: <fpage>133</fpage>–<lpage>168</lpage>.</mixed-citation></ref><ref id="B46"><mixed-citation xmlns:xlink="http://www.w3.org/1999/xlink" xlink:type="simple"><person-group><name name-style="western"><surname>Ledoyer</surname><given-names>M</given-names></name></person-group> (<year>1969</year>) <article-title>Amphipodes tubicoles des feuilles des herbiers de phanérogames marines de la région de Tulear (Madagascar).</article-title><source>Recueil des Travaux de la Station Marine Endoume, Fascicule hors série Supplement</source><volume>9</volume>: <fpage>179</fpage>-<lpage>182</lpage>.</mixed-citation></ref><ref id="B34"><mixed-citation xmlns:xlink="http://www.w3.org/1999/xlink" xlink:type="simple"><person-group><name name-style="western"><surname>Hirayama</surname><given-names>A</given-names></name></person-group> (<year>1985</year>) <article-title>Taxonomic studies on the shallow water Gammaridean Amphipoda of west Kyushu, Japan. IV. Dexaminidae (Guernea), Eophiliantidae, Eusoridae, Haustoriidae, Hyalidae and Ischyroceridae.</article-title><source>Publication of Seto Marine Biological Laboratory</source><volume>30</volume>(<issue>1/3</issue>): <fpage>1</fpage>–<lpage>53</lpage>.</mixed-citation></ref><ref id="B51"><mixed-citation xmlns:xlink="http://www.w3.org/1999/xlink" xlink:type="simple"><person-group><name name-style="western"><surname>Ledoyer</surname><given-names>M</given-names></name></person-group> (<year>1982a</year>) <article-title>Les Oedicerotidae (Crustacea Amphipoda) De La Mer Mediterranee.</article-title><source>Memorie del Museo Civico di Storia Naturale di Verona</source><volume>9</volume>: <fpage>45</fpage>-<lpage>84</lpage>.</mixed-citation></ref><ref id="B61"><mixed-citation xmlns:xlink="http://www.w3.org/1999/xlink" xlink:type="simple"><person-group><name name-style="western"><surname>Moore</surname><given-names>PG</given-names></name></person-group> (<year>1988</year>) <article-title>Taxonomic observations on the genera <italic>Xenocheria</italic> Haswell and <italic>Ericthonius</italic> Milne-Edwards (Crustacea: Amphipoda) from Australian coastal waters.</article-title><source>Journal of Natural History</source><volume>22</volume>: <fpage>705</fpage>-<lpage>732</lpage>. doi: <ext-link ext-link-type="uri" xlink:href="http://dx.doi.org/10.1080/00222938800770461" xlink:type="simple">10.1080/00222938800770461</ext-link></mixed-citation></ref><ref id="B43"><mixed-citation xmlns:xlink="http://www.w3.org/1999/xlink" xlink:type="simple"><person-group><name name-style="western"><surname>Kim</surname><given-names>W</given-names></name><name name-style="western"><surname>Kim</surname><given-names>CB</given-names></name></person-group> (<year>1991</year>) <article-title>The Marine Amphipod Crustaceans of Ulreung Island, Korea: Part 1.</article-title><source>Korean J. Zool.</source><volume>34</volume>: <fpage>232</fpage>-<lpage>252</lpage>.</mixed-citation></ref><ref id="B53"><mixed-citation xmlns:xlink="http://www.w3.org/1999/xlink" xlink:type="simple"><person-group><name name-style="western"><surname>Ledoyer</surname><given-names>M</given-names></name></person-group> (<year>1982c</year>) <article-title>Faune de Madagascar. Crustaces Amphipodes Gammariens; Families des Haustoriidae a’ Vitjazianidae.</article-title><source>Centre National de la Recherche Scientifique-Paris</source><volume>59</volume>(<issue>2</issue>).</mixed-citation></ref><ref id="B55"><mixed-citation xmlns:xlink="http://www.w3.org/1999/xlink" xlink:type="simple"><person-group><name name-style="western"><surname>Ledoyer</surname><given-names>M</given-names></name></person-group> (<year>1986</year>) <article-title>Faune mobile des herbiers de phanerogames marines (<italic>Holodule</italic> et <italic>Thalassia</italic>) de la lagune de terminus (Mexique,Campeche). II. Les Gammariens (Crustacea). An. Inst. Cienc. del Mar y Limnol. Univ. Nal. Auton.</article-title><source>Mexico</source><volume>13</volume>(<issue>3</issue>): <fpage>171</fpage>-<lpage>200</lpage>.</mixed-citation></ref></ref-list></tp:taxon-treatment>
