# Supplementary material for: Shallow water marine gammaridean amphipods of Pulau Tioman, Malaysia, with the description of a new species
Source: Zookeys. 2013 Sep 24;(335):1–31. doi: 10.3897/zookeys.335.5567 (PMC3800789; doi:10.3897/zookeys.335.5567)
Supplement: XML Treatment for Leucothoe furina [file zookeys.335.5567-treatment6.xml]

<!DOCTYPE tp:taxon-treatment
  PUBLIC "-//TaxonX//DTD Taxonomic Treatment Publishing DTD v0 20100105//EN" "tax-treatment-NSO.dtd">
<tp:taxon-treatment xmlns:tp="http://www.plazi.org/taxpub"><tp:treatment-meta><mixed-citation publication-type="journal"><person-group><name><surname>Azman</surname><given-names>B.A.R.</given-names></name><name><surname>Othman</surname><given-names>B.H.R.</given-names></name></person-group><article-title>Shallow water marine gammaridean amphipods of Pulau Tioman, Malaysia, with the description of a new species</article-title><source>Zookeys</source><day>24</day><month>9</month><year>2013</year><volume>2013</volume><issue>335</issue><fpage>1</fpage><lpage>31</lpage><pub-id pub-id-type="doi">10.3897/zookeys.335.5567</pub-id></mixed-citation></tp:treatment-meta><tp:nomenclature><tp:taxon-name>
                            <tp:taxon-name-part taxon-name-part-type="genus">Leucothoe</tp:taxon-name-part>
                            <tp:taxon-name-part taxon-name-part-type="species">furina</tp:taxon-name-part>
                            <object-id xmlns:xlink="http://www.w3.org/1999/xlink" xlink:type="simple">http://species-id.net/wiki/Leucothoe_furina</object-id>
                        </tp:taxon-name><tp:taxon-authority>(Savigny, 1816)</tp:taxon-authority><xref ref-type="fig" rid="F7">Figure 7</xref><tp:nomenclature-citation-list><tp:nomenclature-citation><tp:taxon-name>Leucothoe hornelli</tp:taxon-name><comment> Synonymy:   Walker, 1904: 258–259, pl. 3, fig. 17.</comment></tp:nomenclature-citation><tp:nomenclature-citation><tp:taxon-name>Leucothoe furina</tp:taxon-name><comment> (Savigny). <xref ref-type="bibr" rid="B13">Cecchini 1929</xref>: 771–773; <xref ref-type="bibr" rid="B9">K.H. Barnard 1931</xref>: 120; <xref ref-type="bibr" rid="B10">K.H. Barnard 1937</xref>: 152; <xref ref-type="bibr" rid="B78">Pirlot 1936</xref>; <xref ref-type="bibr" rid="B84">Ruffo 1938</xref>: 156; <xref ref-type="bibr" rid="B71">Nayar 1967</xref>: 142, fig. 5d; <xref ref-type="bibr" rid="B39">Imbach 1967</xref>: 79, pl. 21; <xref ref-type="bibr" rid="B81">Rabindranath 1967</xref>: 387–388, fig. 3; <xref ref-type="bibr" rid="B12">Bussarawich et al. 1984</xref>: 4.</comment></tp:nomenclature-citation></tp:nomenclature-citation-list></tp:nomenclature><tp:treatment-sec sec-type="Material"><title>Material.</title><p>4 specimens, TIO 28, Tulai, Pulau Tioman, <named-content xmlns:xlink="http://www.w3.org/1999/xlink" content-type="dwc:verbatimCoordinates" xlink:type="simple">2°54'44"N, 104°6'18"E</named-content>, coral rubble, Azman, B.A.R, Kee, A.A.,19 October 2003; 1 specimen,TIO 31,Tomok, Pulau Tioman, <named-content xmlns:xlink="http://www.w3.org/1999/xlink" content-type="dwc:verbatimCoordinates" xlink:type="simple">2°47'38"N, 104°7'16"E</named-content>, live corals (<italic><tp:taxon-name>Porites</tp:taxon-name></italic> sp., <italic><tp:taxon-name>Montipora</tp:taxon-name></italic> sp., <italic><tp:taxon-name>Acropora</tp:taxon-name></italic> sp.), Azman, B.A.R., Kee, A.A., Zuhaimi, S., Maekawa, T., Okashita, T., 22 March 2004.</p></tp:treatment-sec><tp:treatment-sec sec-type="Remarks"><title>Remarks.</title><p>Referred to many times in the literature from Thailand, this is the first record of <italic><tp:taxon-name>Leucothoe furina</tp:taxon-name></italic> from the intertidal area of the Peninsular Malaysia. The synonymy of this circumtropical species was discussed by <xref ref-type="bibr" rid="B81">Rabindranath (1967)</xref>. The Pulau Tioman material agrees with the earlier descriptions of <xref ref-type="bibr" rid="B71">Nayar (1967)</xref>, <xref ref-type="bibr" rid="B39">Imbach (1967)</xref> and <xref ref-type="bibr" rid="B81">Rabindranath (1967)</xref> with a few variations. The minute accessory flagellum, stouter palp of the mandible, and spinose uropod 1 agrees well with Imbach’s specimen. The gnathopod 2 is unlike Imbach’s illustration, however the nearly smooth palm is also observed in Nayar’s illustration.</p><fig id="F7" position="float" orientation="portrait"><label>Figure 7.</label><caption><p><italic><tp:taxon-name>Leucothoe furina</tp:taxon-name></italic> (Savigny, 1816), male, (UKMMZ-1459), 3.7 mm, Tulai, Pulau Tioman. Scales for <bold>MD</bold> and <bold>U1</bold> represent 0.25 mm; <bold>G1, G2, A1</bold> and <bold>A2</bold> scales = 0.5 mm.</p></caption><graphic xmlns:xlink="http://www.w3.org/1999/xlink" xlink:href="ZooKeys-335-001-g007.jpg" position="float" orientation="portrait" xlink:type="simple"/></fig></tp:treatment-sec><ref-list><ref id="B13"><mixed-citation xmlns:xlink="http://www.w3.org/1999/xlink" xlink:type="simple"><person-group><name name-style="western"><surname>Cecchini</surname><given-names>C</given-names></name></person-group> (<year>1929</year>) <article-title>Gli anfipodi del R. Museo Zoologico di Firenze Fam. Talitridae; fam. Leucothoidae; fam. Dexaminidae; fam. Pleustidae; fam. Calliopiidae.</article-title><source>Atti della Reale Accademia Fisiocritici Siena</source><volume>3</volume>: <fpage>767</fpage>-<lpage>780</lpage>.</mixed-citation></ref><ref id="B9"><mixed-citation xmlns:xlink="http://www.w3.org/1999/xlink" xlink:type="simple"><person-group><name name-style="western"><surname>Barnard</surname><given-names>KH</given-names></name></person-group> (<year>1931</year>) <article-title>Amphipoda. Great Barrier Reef Expedition 1928-29.</article-title><source>British Museum of Natural History, Science Reports</source><volume>4</volume>: <fpage>111</fpage>-<lpage>135</lpage>.</mixed-citation></ref><ref id="B10"><mixed-citation xmlns:xlink="http://www.w3.org/1999/xlink" xlink:type="simple"><person-group><name name-style="western"><surname>Barnard</surname><given-names>KH</given-names></name></person-group> (<year>1937</year>) <article-title>Amphipoda. John Murray Expedition 1933-34.</article-title><source>Scientific Reports, British Museum Natural History</source><volume>4</volume>: <fpage>133</fpage>-<lpage>201</lpage>.</mixed-citation></ref><ref id="B78"><mixed-citation xmlns:xlink="http://www.w3.org/1999/xlink" xlink:type="simple"><person-group><name name-style="western"><surname>Pirlot</surname><given-names>JM</given-names></name></person-group> (<year>1936</year>) <article-title>Les amphipodes de l’expedition du Siboga. Deuxieme partie.... II. - Les amphipodes de la mer profonde. III. Les amphipodes littoraux. I. Lysianassidae... Gammaridae.</article-title><source>Siboga-Expeditie</source><volume>33e</volume>: <fpage>237</fpage>–<lpage>328</lpage>.</mixed-citation></ref><ref id="B84"><mixed-citation xmlns:xlink="http://www.w3.org/1999/xlink" xlink:type="simple"><person-group><name name-style="western"><surname>Ruffo</surname><given-names>S</given-names></name></person-group> (<year>1938</year>) <article-title>Gli anfipodi marini del Museo Civico di Storia Naturale di Genova a) Gli anfipodi del Mediterranea.</article-title><source>Annali del Museo Civico di Storia Naturale, Genova</source><volume>60</volume>: <fpage>127</fpage>-<lpage>151</lpage>.</mixed-citation></ref><ref id="B71"><mixed-citation xmlns:xlink="http://www.w3.org/1999/xlink" xlink:type="simple"><person-group><name name-style="western"><surname>Nayar</surname><given-names>KN</given-names></name></person-group> (<year>1967</year>) <article-title>On the Gammaridean Amphipoda of the Gulf of Mannar, with Special Reference to those of the Pearl and Chank Beds.</article-title><source>Proc. Symp. Crustacea, Ernakulam</source>: <fpage>133</fpage>–<lpage>168</lpage>.</mixed-citation></ref><ref id="B39"><mixed-citation xmlns:xlink="http://www.w3.org/1999/xlink" xlink:type="simple"><person-group><name name-style="western"><surname>Imbach</surname><given-names>MC</given-names></name></person-group> (<year>1967</year>) <article-title>Scientific Result of Marine Investigation of the South China Sea and Gulf of Thailand: Gammaridean Amphipoda from the South China Sea.</article-title><source>Naga Report</source><volume>4</volume>: <fpage>40</fpage>-<lpage>167</lpage>.</mixed-citation></ref><ref id="B81"><mixed-citation xmlns:xlink="http://www.w3.org/1999/xlink" xlink:type="simple"><person-group><name name-style="western"><surname>Rabindranath</surname><given-names>P</given-names></name></person-group> (<year>1967</year>) <article-title>Studies on gammaridean amphipoda (Crustacea) from India. Bull. zool. Mus.</article-title><source>Amsterdam,</source><volume>2</volume>: <fpage>155</fpage>-<lpage>172</lpage>.</mixed-citation></ref><ref id="B12"><mixed-citation xmlns:xlink="http://www.w3.org/1999/xlink" xlink:type="simple"><person-group><name name-style="western"><surname>Bussarawich</surname><given-names>S</given-names></name><name name-style="western"><surname>Nateewathana</surname><given-names>A</given-names></name><name name-style="western"><surname>Hylleberg</surname><given-names>J</given-names></name></person-group> (<year>1984</year>) <article-title>Distribution of Marine Benthic Amphipods Off Phuket Island, with Emphasis on Tin Mining and a Model of Species – Individual Relationships.</article-title><source>Phuket Marine Biological Center Research Bulletin</source><volume>32</volume>: <fpage>1</fpage>-<lpage>21</lpage>.</mixed-citation></ref></ref-list></tp:taxon-treatment>
