# Supplementary material for: Shallow water marine gammaridean amphipods of Pulau Tioman, Malaysia, with the description of a new species
Source: Zookeys. 2013 Sep 24;(335):1–31. doi: 10.3897/zookeys.335.5567 (PMC3800789; doi:10.3897/zookeys.335.5567)
Supplement: XML Treatment for Liljeborgia japonica [file zookeys.335.5567-treatment7.xml]

<!DOCTYPE tp:taxon-treatment
  PUBLIC "-//TaxonX//DTD Taxonomic Treatment Publishing DTD v0 20100105//EN" "tax-treatment-NSO.dtd">
<tp:taxon-treatment xmlns:tp="http://www.plazi.org/taxpub"><tp:treatment-meta><mixed-citation publication-type="journal"><person-group><name><surname>Azman</surname><given-names>B.A.R.</given-names></name><name><surname>Othman</surname><given-names>B.H.R.</given-names></name></person-group><article-title>Shallow water marine gammaridean amphipods of Pulau Tioman, Malaysia, with the description of a new species</article-title><source>Zookeys</source><day>24</day><month>9</month><year>2013</year><volume>2013</volume><issue>335</issue><fpage>1</fpage><lpage>31</lpage><pub-id pub-id-type="doi">10.3897/zookeys.335.5567</pub-id></mixed-citation></tp:treatment-meta><tp:nomenclature><tp:taxon-name>
                            <tp:taxon-name-part taxon-name-part-type="genus">Liljeborgia</tp:taxon-name-part>
                            <tp:taxon-name-part taxon-name-part-type="species">japonica</tp:taxon-name-part>
                            <object-id xmlns:xlink="http://www.w3.org/1999/xlink" xlink:type="simple">http://species-id.net/wiki/Liljeborgia_japonica</object-id>
                        </tp:taxon-name><tp:taxon-authority>Nagata, 1965b</tp:taxon-authority><xref ref-type="fig" rid="F8">Figure 8</xref><tp:nomenclature-citation-list><tp:nomenclature-citation><tp:taxon-name>Liljeborgia japonica</tp:taxon-name><comment> Synonymy: <xref ref-type="bibr" rid="B70">Nagata 1965b</xref>: 160–164, figs 11–12.</comment></tp:nomenclature-citation></tp:nomenclature-citation-list></tp:nomenclature><tp:treatment-sec sec-type="Material"><title>Material.</title><p>2 specimens, TIO 34, Tomok, Pulau Tioman, <named-content xmlns:xlink="http://www.w3.org/1999/xlink" content-type="dwc:verbatimCoordinates" xlink:type="simple">2°47'38"N, 104°7'16"E</named-content>, live corals (<italic><tp:taxon-name>Porites</tp:taxon-name></italic> sp., <italic><tp:taxon-name>Montipora</tp:taxon-name></italic> sp., <italic><tp:taxon-name>Acropora</tp:taxon-name></italic> sp.), Azman, B.A.R., Kee, A.A., 22 March 2004.</p></tp:treatment-sec><tp:treatment-sec sec-type="Remarks"><title>Remarks.</title><p>The Pulau Tioman material accords well with the description and figures of <xref ref-type="bibr" rid="B70">Nagata (1965b)</xref>. This is the first record of the species outside Japan.</p><fig id="F8" position="float" orientation="portrait"><label>Figure 8.</label><caption><p><italic><tp:taxon-name>Liljeborgia japonica</tp:taxon-name></italic> Nagata, 1965, male, (UKMMZ-1224), 3.2 mm. Tomok, Pulau Tioman. Scales for <bold>A1, A2, G1</bold> and <bold>G2</bold> represent 0.25 mm; <bold>T</bold> scale = 0.1 mm.</p></caption><graphic xmlns:xlink="http://www.w3.org/1999/xlink" xlink:href="ZooKeys-335-001-g008.jpg" position="float" orientation="portrait" xlink:type="simple"/></fig><!--PageBreak--></tp:treatment-sec><ref-list><ref id="B70"><mixed-citation xmlns:xlink="http://www.w3.org/1999/xlink" xlink:type="simple"><person-group><name name-style="western"><surname>Nagata</surname><given-names>K</given-names></name></person-group> (<year>1965b</year>) <article-title>Studies on marine Gammaridean Amphipoda of the Seto Inland Sea III.</article-title><source>Publication of Seto Marine Biological Laboratory</source><volume>13</volume>(<issue>4</issue>): <fpage>291</fpage>-<lpage>322</lpage>.</mixed-citation></ref></ref-list></tp:taxon-treatment>
