# Supplementary material for: Shallow water marine gammaridean amphipods of Pulau Tioman, Malaysia, with the description of a new species
Source: Zookeys. 2013 Sep 24;(335):1–31. doi: 10.3897/zookeys.335.5567 (PMC3800789; doi:10.3897/zookeys.335.5567)
Supplement: XML Treatment for Microlysias xenokeras [file zookeys.335.5567-treatment8.xml]

<!DOCTYPE tp:taxon-treatment
  PUBLIC "-//TaxonX//DTD Taxonomic Treatment Publishing DTD v0 20100105//EN" "tax-treatment-NSO.dtd">
<tp:taxon-treatment xmlns:tp="http://www.plazi.org/taxpub"><tp:treatment-meta><mixed-citation publication-type="journal"><person-group><name><surname>Azman</surname><given-names>B.A.R.</given-names></name><name><surname>Othman</surname><given-names>B.H.R.</given-names></name></person-group><article-title>Shallow water marine gammaridean amphipods of Pulau Tioman, Malaysia, with the description of a new species</article-title><source>Zookeys</source><day>24</day><month>9</month><year>2013</year><volume>2013</volume><issue>335</issue><fpage>1</fpage><lpage>31</lpage><pub-id pub-id-type="doi">10.3897/zookeys.335.5567</pub-id></mixed-citation></tp:treatment-meta><tp:nomenclature><tp:taxon-name>
                            <tp:taxon-name-part taxon-name-part-type="genus">Microlysias</tp:taxon-name-part>
                            <tp:taxon-name-part taxon-name-part-type="species">xenokeras</tp:taxon-name-part>
                            <object-id xmlns:xlink="http://www.w3.org/1999/xlink" xlink:type="simple">http://species-id.net/wiki/Microlysias_xenokeras</object-id>
                        </tp:taxon-name><tp:taxon-authority>(Stebbing, 1918)</tp:taxon-authority><xref ref-type="fig" rid="F9">Figure 9</xref><tp:nomenclature-citation-list><tp:nomenclature-citation><tp:taxon-name>Microlysias xenokeras</tp:taxon-name><comment> Synonymy.   (Stebbing), 1918: 64, pl. 10; <xref ref-type="bibr" rid="B10">K.H. Barnard 1937</xref>: 144; <xref ref-type="bibr" rid="B25">Griffiths 1973b</xref>: 293–294, fig. 9; <xref ref-type="bibr" rid="B29">Griffiths 1975</xref>: 148–149.</comment></tp:nomenclature-citation></tp:nomenclature-citation-list></tp:nomenclature><tp:treatment-sec sec-type="Material"><title>Material.</title><p>3 specimens, TIO 28, Tulai, Pulau Tioman, <named-content xmlns:xlink="http://www.w3.org/1999/xlink" content-type="dwc:verbatimCoordinates" xlink:type="simple">2°54'44"N, 104°6'18"E</named-content>, coral rubble, Azman, B.A.R., Kee, A.A., 19 October 2003.</p><!--PageBreak--></tp:treatment-sec><tp:treatment-sec sec-type="Remarks"><title>Remarks.</title><p><xref ref-type="bibr" rid="B29">Griffiths (1975)</xref> re-examined this species after discovering an erroneous identification in his earlier publication (see <xref ref-type="bibr" rid="B24">Griffiths 1973a</xref>) was based on <xref ref-type="bibr" rid="B10">Barnard’s (1937)</xref> <italic><tp:taxon-name>Microlysias indica</tp:taxon-name></italic>. Specimens from Durban Bay, described by Stebbing were the same as Griffiths’s <italic><tp:taxon-name>Microlysias xenokeras</tp:taxon-name></italic>. <italic><tp:taxon-name>Microlysias xenokeras</tp:taxon-name></italic> is the only species in the genus known thus far, and has only been recorded in from the waters of South Africa and Mozambique. It has quite distinctive characters: 1) antenna 1 short and stout, 2) gnathopod 2 minutely chelate, 3) uropod 3 outer ramus 2-articulate, 4) telson with short robust setae dorsally and apically.</p><fig id="F9" position="float" orientation="portrait"><label>Figure 9.</label><caption><p><italic><tp:taxon-name>Microlysias xenokeras</tp:taxon-name></italic> Stebbing, male (UKMMZ-1464), 4.2 mm. Tulai, Pulau Tioman. Scales for <bold>A1, A2, G1</bold> and <bold>G2</bold> represent 0.5 mm; <bold>U3</bold> scale = 0.1 mm.</p></caption><graphic xmlns:xlink="http://www.w3.org/1999/xlink" xlink:href="ZooKeys-335-001-g009.jpg" position="float" orientation="portrait" xlink:type="simple"/></fig><!--PageBreak--><!--PageBreak--></tp:treatment-sec><ref-list><ref id="B10"><mixed-citation xmlns:xlink="http://www.w3.org/1999/xlink" xlink:type="simple"><person-group><name name-style="western"><surname>Barnard</surname><given-names>KH</given-names></name></person-group> (<year>1937</year>) <article-title>Amphipoda. John Murray Expedition 1933-34.</article-title><source>Scientific Reports, British Museum Natural History</source><volume>4</volume>: <fpage>133</fpage>-<lpage>201</lpage>.</mixed-citation></ref><ref id="B25"><mixed-citation xmlns:xlink="http://www.w3.org/1999/xlink" xlink:type="simple"><person-group><name name-style="western"><surname>Griffiths</surname><given-names>CL</given-names></name></person-group> (<year>1973b</year>) <article-title>The Amphipoda of Southern Africa, Part I. The Gammaridea and Caprellidea of Southern Mocaambique.</article-title><source>Annals of the South African Museum</source><volume>60</volume>: <fpage>265</fpage>-<lpage>306</lpage>.</mixed-citation></ref><ref id="B29"><mixed-citation xmlns:xlink="http://www.w3.org/1999/xlink" xlink:type="simple"><person-group><name name-style="western"><surname>Griffiths</surname><given-names>CL</given-names></name></person-group> (<year>1975</year>) <article-title>The Amphipoda of southern Africa Part 5. The Gammaridea and Caprellidea of the Cape Province wet of Cape Agulhas.</article-title><source>Annals of the South African Museum</source><volume>72</volume>: <fpage>11</fpage>-<lpage>35</lpage>.</mixed-citation></ref><ref id="B24"><mixed-citation xmlns:xlink="http://www.w3.org/1999/xlink" xlink:type="simple"><person-group><name name-style="western"><surname>Griffiths</surname><given-names>CL</given-names></name></person-group> (<year>1973a</year>) <article-title>Guide to the Benthic Marine Amphipods of Southern Africa.</article-title><publisher-name>The Rustica Press (Pty) Ltd.</publisher-name>, <publisher-loc>Wynberg, Cape</publisher-loc>.</mixed-citation></ref></ref-list></tp:taxon-treatment>
