# Supplementary material for: Shallow water marine gammaridean amphipods of Pulau Tioman, Malaysia, with the description of a new species
Source: Zookeys. 2013 Sep 24;(335):1–31. doi: 10.3897/zookeys.335.5567 (PMC3800789; doi:10.3897/zookeys.335.5567)
Supplement: XML Treatment for Monoculodes muwoni [file zookeys.335.5567-treatment9.xml]

<!DOCTYPE tp:taxon-treatment
  PUBLIC "-//TaxonX//DTD Taxonomic Treatment Publishing DTD v0 20100105//EN" "tax-treatment-NSO.dtd">
<tp:taxon-treatment xmlns:tp="http://www.plazi.org/taxpub"><tp:treatment-meta><mixed-citation publication-type="journal"><person-group><name><surname>Azman</surname><given-names>B.A.R.</given-names></name><name><surname>Othman</surname><given-names>B.H.R.</given-names></name></person-group><article-title>Shallow water marine gammaridean amphipods of Pulau Tioman, Malaysia, with the description of a new species</article-title><source>Zookeys</source><day>24</day><month>9</month><year>2013</year><volume>2013</volume><issue>335</issue><fpage>1</fpage><lpage>31</lpage><pub-id pub-id-type="doi">10.3897/zookeys.335.5567</pub-id></mixed-citation></tp:treatment-meta><tp:nomenclature><tp:taxon-name>
                            <tp:taxon-name-part taxon-name-part-type="genus">Monoculodes</tp:taxon-name-part>
                            <tp:taxon-name-part taxon-name-part-type="species">muwoni</tp:taxon-name-part>
                            <object-id xmlns:xlink="http://www.w3.org/1999/xlink" xlink:type="simple">http://species-id.net/wiki/Monoculodes_muwoni</object-id>
                        </tp:taxon-name><tp:taxon-authority>Jo, 1990</tp:taxon-authority><xref ref-type="fig" rid="F10">Figure 10</xref><tp:nomenclature-citation-list><tp:nomenclature-citation><tp:taxon-name>Monoculodes muwoni</tp:taxon-name><comment> Synonymy:   Jo, 1990: 164–168, figs 5–7.</comment></tp:nomenclature-citation></tp:nomenclature-citation-list></tp:nomenclature><tp:treatment-sec sec-type="Material"><title>Material.</title><p>10 specimens, TIO 3, Monkey Bay, Pulau Tioman, 2 <named-content xmlns:xlink="http://www.w3.org/1999/xlink" content-type="dwc:verbatimCoordinates" xlink:type="simple">2°49'33"N, 104°9'45"E</named-content>, coral rubble, Azman, B.A.R., Josim, J.J., 22 August 1996; 1 specimen, TIO 21, Renggis, Pulau Tioman, <named-content xmlns:xlink="http://www.w3.org/1999/xlink" content-type="dwc:verbatimCoordinates" xlink:type="simple">2°48'35"N, 104°8'6"E</named-content>, seagrass, Azman, B.A.R., Rayida, J., 15 July 1999.</p></tp:treatment-sec><tp:treatment-sec sec-type="Remarks"><title>Remarks.</title><p>The Pulau Tioman specimens closely resemble <xref ref-type="bibr" rid="B40">Jo’s (1990)</xref> figures described from the Korean peninsula; since then it has not been recorded anywhere else. The short and rather stout rostrum, propodus length of gnathopod 2, parallel sided telson and poorly produced posterodistal corner of coxal plate 4 are several characters unique to this species. However, the identification is not fully satisfactory in the following respects: the long carpal lobes of gnathopods and the double spine rows of the inner ramus of uropod 2. Otherwise, all specimens agree with <italic><tp:taxon-name>Monoculodes muwoni</tp:taxon-name></italic>.</p><fig id="F10" position="float" orientation="portrait"><label>Figure 10.</label><caption><p><italic><tp:taxon-name>Monoculodes muwoni</tp:taxon-name></italic> Jo, 1990, female (UKMMZ-1469), 3.3 mm. Monkey Bay, Pulau Tioman. Scales for <bold>A1, A2, HD, G1, G2, U2</bold> and <bold>T</bold> represent 0.25 mm.</p></caption><graphic xmlns:xlink="http://www.w3.org/1999/xlink" xlink:href="ZooKeys-335-001-g010.jpg" position="float" orientation="portrait" xlink:type="simple"/></fig></tp:treatment-sec><ref-list><ref id="B40"><mixed-citation xmlns:xlink="http://www.w3.org/1999/xlink" xlink:type="simple"><person-group><name name-style="western"><surname>Jo</surname><given-names>YW</given-names></name></person-group> (<year>1990</year>) <article-title>OedicerotidAmphipoda (Crustacea) from shallow waters of Korea.</article-title><source>Beaufortia</source><volume>39</volume>(<issue>5</issue>): <fpage>155</fpage>-<lpage>200</lpage>.</mixed-citation></ref></ref-list></tp:taxon-treatment>
