# Supplementary material for: Shallow water marine gammaridean amphipods of Pulau Tioman, Malaysia, with the description of a new species
Source: Zookeys. 2013 Sep 24;(335):1–31. doi: 10.3897/zookeys.335.5567 (PMC3800789; doi:10.3897/zookeys.335.5567)
Supplement: XML Treatment for Latigammaropsis atlantica [file zookeys.335.5567-treatment10.xml]

<!DOCTYPE tp:taxon-treatment
  PUBLIC "-//TaxonX//DTD Taxonomic Treatment Publishing DTD v0 20100105//EN" "tax-treatment-NSO.dtd">
<tp:taxon-treatment xmlns:tp="http://www.plazi.org/taxpub"><tp:treatment-meta><mixed-citation publication-type="journal"><person-group><name><surname>Azman</surname><given-names>B.A.R.</given-names></name><name><surname>Othman</surname><given-names>B.H.R.</given-names></name></person-group><article-title>Shallow water marine gammaridean amphipods of Pulau Tioman, Malaysia, with the description of a new species</article-title><source>Zookeys</source><day>24</day><month>9</month><year>2013</year><volume>2013</volume><issue>335</issue><fpage>1</fpage><lpage>31</lpage><pub-id pub-id-type="doi">10.3897/zookeys.335.5567</pub-id></mixed-citation></tp:treatment-meta><tp:nomenclature><tp:taxon-name>
                            <tp:taxon-name-part taxon-name-part-type="genus">Latigammaropsis</tp:taxon-name-part>
                            <tp:taxon-name-part taxon-name-part-type="species">atlantica</tp:taxon-name-part>
                            <object-id xmlns:xlink="http://www.w3.org/1999/xlink" xlink:type="simple">http://species-id.net/wiki/Latigammaropsis_atlantica</object-id>
                        </tp:taxon-name><tp:taxon-authority>(Stebbing, 1888)</tp:taxon-authority><xref ref-type="fig" rid="F11">Figure 11</xref><tp:nomenclature-citation-list><tp:nomenclature-citation><tp:taxon-name>Gammaropsis atlantica</tp:taxon-name><comment> Synonymy:   Stebbing, 1888: 1101, pl. 114; <xref ref-type="bibr" rid="B87">Ruffo 1969</xref>: 43, fig. 13; <xref ref-type="bibr" rid="B4">J.L. Barnard 1970</xref>: 174, figs 111–113; <xref ref-type="bibr" rid="B47">Ledoyer 1972</xref>: 239, pl. 51–53; <xref ref-type="bibr" rid="B24">Griffiths 1973a</xref>: 228; <xref ref-type="bibr" rid="B50">Ledoyer 1979b</xref>: 33, figs 13–15; <xref ref-type="bibr" rid="B12">Bussarawich et al. 1984</xref>: 4; <xref ref-type="bibr" rid="B64">Myers 1985b</xref>: 80, fig. 60; <xref ref-type="bibr" rid="B65">Myers 1995</xref>: 52–52, fig. 20; <xref ref-type="bibr" rid="B73">Ortiz and Lalana 1997</xref>: 107.</comment></tp:nomenclature-citation><tp:nomenclature-citation><tp:taxon-name>Gammaropsis zeylanicus</tp:taxon-name><comment> Walker, 1904: 282, pl. 6 fig. 41; <xref ref-type="bibr" rid="B103">Walker 1909</xref>: 339.</comment></tp:nomenclature-citation><tp:nomenclature-citation><tp:taxon-name>Gammaropsis gardineri</tp:taxon-name><comment> Walker, 1905: 929, pl. 88 figs 11–14, 16–17.</comment></tp:nomenclature-citation><tp:nomenclature-citation><tp:taxon-name>Gammaropsis atlanticus</tp:taxon-name><comment> Stebbing, 1906: 611; <xref ref-type="bibr" rid="B96">Stebbing 1908</xref>: 86, pl. 40b; <xref ref-type="bibr" rid="B97">Stebbing 1910</xref>: 614, 648; <xref ref-type="bibr" rid="B18">Chilton 1921</xref>: 81; <xref ref-type="bibr" rid="B99">Tattersall 1922</xref>: 10, pl. 1 figs 17–20; <xref ref-type="bibr" rid="B91">Schellenberg 1926</xref>: 375; <xref ref-type="bibr" rid="B30">Hale 1927</xref>: 315; <xref ref-type="bibr" rid="B15">Chevreux 1927</xref>: 110; <xref ref-type="bibr" rid="B31">Hale 1929</xref>: 223, fig. 220. <xref ref-type="bibr" rid="B16">Chevreux 1935</xref>: 126; K.H. <xref ref-type="bibr" rid="B10">Barnard 1937</xref>: 164; <xref ref-type="bibr" rid="B79">Pirlot 1938</xref>: 346; <xref ref-type="bibr" rid="B83">Reid 1951</xref>: 258; <xref ref-type="bibr" rid="B77">Pillai 1957</xref>: 56, fig. 14; <xref ref-type="bibr" rid="B86">Ruffo 1959</xref>: 19; <xref ref-type="bibr" rid="B71">Nayar 1967</xref>: 157–158, fig. 13.</comment></tp:nomenclature-citation></tp:nomenclature-citation-list></tp:nomenclature><tp:treatment-sec sec-type="Material"><title>Material.</title><p>5 specimens, TIO 12, Kampung Tekek, Pulau Tioman, 2 <named-content xmlns:xlink="http://www.w3.org/1999/xlink" content-type="dwc:verbatimCoordinates" xlink:type="simple">2°49'11"N, 104°9'32"E</named-content>, macroalgae, Azman, B.A.R., Josim, J.J., 11 November 1997.</p></tp:treatment-sec><tp:treatment-sec sec-type="Remarks"><title>Remarks.</title><p>Recently <xref ref-type="bibr" rid="B66">Myers (2009)</xref> established the genus <!--PageBreak--><!--PageBreak--><!--PageBreak--><italic><tp:taxon-name>Latigammaropsis</tp:taxon-name></italic> to address <xref ref-type="bibr" rid="B4">J.L. Barnard’s (1970)</xref> trepidation on the confusion surrounding the tropical members of the <italic>afra-atlantica</italic> complex, in relation to <italic><tp:taxon-name>Latigammaropsis atlantica</tp:taxon-name></italic> (Stebbing, 1888) and <italic><tp:taxon-name>Latigammaropsis afra</tp:taxon-name></italic> (Stebbing, 1888). The newly proposed <italic><tp:taxon-name>Latigammaropsis</tp:taxon-name></italic> is characterised by the strongly recessed anterodistal margin of the head; lateral cephalic lobes rounded; labrum lacking acute epistome; mandible palp article 3 spatulate; coxae 1–2 without serrations on distal margin; pleon segments lacking spines; uropod 3 peduncle short and broad, rami short and stout; outer ramus blunt-ended with a small second article bearing two fine setae and inner ramus subequal with or shorter than outer ramus, narrowing distally. Which include 16 species namely <italic><tp:taxon-name>Latigammaropsis abbotti</tp:taxon-name></italic> (J.L. Barnard, 1965), <italic><tp:taxon-name>Latigammaropsis afra</tp:taxon-name></italic>, <italic><tp:taxon-name>Latigammaropsis athenae</tp:taxon-name></italic> Myers, 2009, <italic><tp:taxon-name>Latigammaropsis atlantica</tp:taxon-name></italic>, <italic><tp:taxon-name>Latigammaropsis christenseni</tp:taxon-name></italic> (Myers, 1995), <italic><tp:taxon-name>Latigammaropsis dionysus</tp:taxon-name></italic> Myers, 2009, <italic><tp:taxon-name>Latigammaropsis gemina</tp:taxon-name></italic> (Myers, 1995), <italic><tp:taxon-name>Latigammaropsis grandimana</tp:taxon-name></italic> (Ledoyer, 1978), <italic><tp:taxon-name>Latigammaropsis hermes</tp:taxon-name></italic> Myers, 2009, <italic><tp:taxon-name>Latigammaropsis hestia</tp:taxon-name></italic> Myers, 2009, <italic><tp:taxon-name>Latigammaropsis kaumaka</tp:taxon-name></italic> (J.L. Barnard, 1970), <italic><tp:taxon-name>Latigammaropsis pacifica</tp:taxon-name></italic> (Schellenberg, 1938), <italic><tp:taxon-name>Latigammaropsis pali</tp:taxon-name></italic> (J.L. Barnard, 1970), <italic><tp:taxon-name>Latigammaropsis photisimilis</tp:taxon-name></italic> (Ruffo, 1969), <italic><tp:taxon-name>Latigammaropsis planodentata</tp:taxon-name></italic> (Myers, 1995) and <italic><tp:taxon-name>Latigammaropsis togoensis</tp:taxon-name></italic> (Schellenberg, 1925).</p><p>The Pulau Tioman specimens undoubtedly represent the tropical members (<italic>afra-atlantica</italic> group) by having an article 2 on the outer ramus of uropod 3 and the inner plate of maxilla 1 has at least 3, often 5+ setae lining the medial margin (<xref ref-type="bibr" rid="B4">Barnard 1970</xref>). The presence of the lageniform eye links the specimens at hand with, <italic><tp:taxon-name>Latigammaropsis afra</tp:taxon-name></italic>, <italic><tp:taxon-name>Latigammaropsis athenae</tp:taxon-name></italic> Myers, 2009, <italic><tp:taxon-name>Latigammaropsis atlantica</tp:taxon-name></italic>, <italic><tp:taxon-name>Latigammaropsis photisimilis</tp:taxon-name></italic> (Ruffo, 1969) and <italic><tp:taxon-name>Latigammaropsis hestia</tp:taxon-name></italic> Myers, 2009.</p><p>Although the Pulau Tioman specimens are more closely related to <italic><tp:taxon-name>Latigammaropsis gemina</tp:taxon-name></italic>, with the accessory flagellum with 4 articles, inner plate of maxilla 1 with 5+ setae lining the medial margin and occurence of nobs on the urosomal margin. <italic><tp:taxon-name>Latigammaropsis gemina</tp:taxon-name></italic> still does not agree with the specimens at hand in having oval eyes and the telson lacking medial setae.</p><p>Nevertheless the specimens at hand are apparently very close to <italic><tp:taxon-name>Latigammaropsis atlantica</tp:taxon-name></italic> in having 1) ocular lobes strongly produced with lageniform eye in hyperadults; 2) antenna 2 shorter than antenna 1; 3) male gnathopod 2 with propodus a little longer than carpus; 4) uropod 1 with strong interramal process, two-thirds length of peduncle; 5) uropod 3, peduncle and outer ramus subequal in length with outer ramus stouter than inner with a small second article and 6) telsonic crests with spines and setae. In addition, the Pulau Tioman specimen appears to be referable to the other known <italic><tp:taxon-name>Latigammaropsis atlantica</tp:taxon-name></italic> that have been recorded from Japan, Bunaken Island, Indonesia, Madras and South Africa.</p><fig id="F11" position="float" orientation="portrait"><label>Figure 11.</label><caption><p><italic><tp:taxon-name>Latigammaropsis atlantica</tp:taxon-name></italic> (Stebbing), male (UKMMZ-1161), 5.1 mm. Kampung Tekek, Pulau Tioman. Scales for <bold>A1, G1, G2</bold> and <bold>HD</bold> represent 0.5 mm; <bold>T</bold> and <bold>U3</bold> scales = 0.1 mm.</p></caption><graphic xmlns:xlink="http://www.w3.org/1999/xlink" xlink:href="ZooKeys-335-001-g011.jpg" position="float" orientation="portrait" xlink:type="simple"/></fig></tp:treatment-sec><ref-list><ref id="B87"><mixed-citation xmlns:xlink="http://www.w3.org/1999/xlink" xlink:type="simple"><person-group><name name-style="western"><surname>Ruffo</surname><given-names>S</given-names></name></person-group> (<year>1969</year>) <article-title>Terzo contributo alla conoscenza degli anfipodi del Mar Rosso.</article-title><source>Memorie del Museo Civico di Storia Naturale, Verona</source><volume>17</volume>: <fpage>1</fpage>-<lpage>77</lpage>.</mixed-citation></ref><ref id="B4"><mixed-citation xmlns:xlink="http://www.w3.org/1999/xlink" xlink:type="simple"><person-group><name name-style="western"><surname>Barnard</surname><given-names>JL</given-names></name></person-group> (<year>1970</year>) <article-title>Sublittoral Gammaridea (Amphipoda) of the Hawaiian Islands.</article-title><source>Smithson. Contrib. Zool.</source><volume>34</volume>: <fpage>1</fpage>-<lpage>286</lpage>. doi: <ext-link ext-link-type="uri" xlink:href="http://dx.doi.org/10.5479/si.00810282.34" xlink:type="simple">10.5479/si.00810282.34</ext-link></mixed-citation></ref><ref id="B47"><mixed-citation xmlns:xlink="http://www.w3.org/1999/xlink" xlink:type="simple"><person-group><name name-style="western"><surname>Ledoyer</surname><given-names>M</given-names></name></person-group> (<year>1972</year>) <article-title>Amphipodes Gammariens Vivant Dans Les Alveoles Des Constructions Organogenes Recifales Intertidales De La Region De Tulear (Madagascar). Tethys suppl.</article-title><volume>3</volume>(<issue>1972</issue>): <fpage>165</fpage>-<lpage>286</lpage>.</mixed-citation></ref><ref id="B24"><mixed-citation xmlns:xlink="http://www.w3.org/1999/xlink" xlink:type="simple"><person-group><name name-style="western"><surname>Griffiths</surname><given-names>CL</given-names></name></person-group> (<year>1973a</year>) <article-title>Guide to the Benthic Marine Amphipods of Southern Africa.</article-title><publisher-name>The Rustica Press (Pty) Ltd.</publisher-name>, <publisher-loc>Wynberg, Cape</publisher-loc>.</mixed-citation></ref><ref id="B50"><mixed-citation xmlns:xlink="http://www.w3.org/1999/xlink" xlink:type="simple"><person-group><name name-style="western"><surname>Ledoyer</surname><given-names>M</given-names></name></person-group> (<year>1979b</year>) <article-title>Les gammariens de la Pente externe du grand recif de Tulear (Madagascar) (Crustacea Amphipoda).</article-title><source>Memorie del Museo Civico di Storia Naturale di Verona</source> (<volume-series>2</volume-series>nd Ser.) <volume>2</volume>: <fpage>1</fpage>-<lpage>150</lpage>.</mixed-citation></ref><ref id="B12"><mixed-citation xmlns:xlink="http://www.w3.org/1999/xlink" xlink:type="simple"><person-group><name name-style="western"><surname>Bussarawich</surname><given-names>S</given-names></name><name name-style="western"><surname>Nateewathana</surname><given-names>A</given-names></name><name name-style="western"><surname>Hylleberg</surname><given-names>J</given-names></name></person-group> (<year>1984</year>) <article-title>Distribution of Marine Benthic Amphipods Off Phuket Island, with Emphasis on Tin Mining and a Model of Species – Individual Relationships.</article-title><source>Phuket Marine Biological Center Research Bulletin</source><volume>32</volume>: <fpage>1</fpage>-<lpage>21</lpage>.</mixed-citation></ref><ref id="B64"><mixed-citation xmlns:xlink="http://www.w3.org/1999/xlink" xlink:type="simple"><person-group><name name-style="western"><surname>Myers</surname><given-names>AA</given-names></name></person-group> (<year>1985b</year>) <article-title>Shallow-water, Coral Reef and Mangrove Amphipoda (Gammaridea) of Fiji.</article-title><source>Records of the Australian Museum</source> Suppl. <supplement>5</supplement>: <fpage>1</fpage>-<lpage>137</lpage>.</mixed-citation></ref><ref id="B65"><mixed-citation xmlns:xlink="http://www.w3.org/1999/xlink" xlink:type="simple"><person-group><name name-style="western"><surname>Myers</surname><given-names>AA</given-names></name></person-group> (<year>1995</year>) <article-title>The Amphipoda (Crustacea) of Madang Lagoon: Aoridae, Isaeidae, Ischyroceridae, and Neomegamphopidae.</article-title><source>Records of the Australian Museum</source> Suppl. <supplement>22</supplement>: <fpage>22</fpage>-<lpage>95</lpage>.</mixed-citation></ref><ref id="B73"><mixed-citation xmlns:xlink="http://www.w3.org/1999/xlink" xlink:type="simple"><person-group><name name-style="western"><surname>Ortiz</surname><given-names>M</given-names></name><name name-style="western"><surname>Lalana</surname><given-names>R</given-names></name></person-group> (<year>1997</year>) <article-title>Amphipoda.</article-title><source>Travaux du Muséum National d’Histoire Naturelle “Grigore Antipa”</source><volume>38</volume>: <fpage>29</fpage>-<lpage>113</lpage>.</mixed-citation></ref><ref id="B103"><mixed-citation xmlns:xlink="http://www.w3.org/1999/xlink" xlink:type="simple"><person-group><name name-style="western"><surname>Walker</surname><given-names>AO</given-names></name></person-group> (<year>1909</year>) <article-title>Amphipoda Gammaridea from the Indian Ocean, British East Africa, and the Red Sea.</article-title><source>Transactions of the Linnean Society of London series 2, Zoology</source><volume>12</volume>: <fpage>324</fpage>–<lpage>344</lpage>.</mixed-citation></ref><ref id="B96"><mixed-citation xmlns:xlink="http://www.w3.org/1999/xlink" xlink:type="simple"><person-group><name name-style="western"><surname>Stebbing</surname><given-names>TRR</given-names></name></person-group> (<year>1908</year>) <article-title>South African Crustacea (Part IV).</article-title><source>Annals of the South African Museum</source><volume>6</volume>: <fpage>1</fpage>-<lpage>96</lpage>.</mixed-citation></ref><ref id="B97"><mixed-citation xmlns:xlink="http://www.w3.org/1999/xlink" xlink:type="simple"><person-group><name name-style="western"><surname>Stebbing</surname><given-names>TRR</given-names></name></person-group> (<year>1910</year>) <article-title>Crustacea. Part V. Amphipoda; Scientific results of the trawling expedition of HMSC “Thetis”.</article-title><source>Memoirs of the Australian Museum</source><volume>4</volume>(<issue>2</issue>): <fpage>564</fpage>-<lpage>658</lpage>.</mixed-citation></ref><ref id="B18"><mixed-citation xmlns:xlink="http://www.w3.org/1999/xlink" xlink:type="simple"><person-group><name name-style="western"><surname>Chilton</surname><given-names>C</given-names></name></person-group> (<year>1921</year>) <article-title>Amphipoda. Fauna of the Chilka Lake.</article-title><source>Memoirs of the Indian Museum</source><volume>5</volume>: <fpage>519</fpage>-<lpage>558</lpage>.</mixed-citation></ref><ref id="B99"><mixed-citation xmlns:xlink="http://www.w3.org/1999/xlink" xlink:type="simple"><person-group><name name-style="western"><surname>Tattersall</surname><given-names>WM</given-names></name></person-group> (<year>1922</year>) <article-title>Amphipoda and Isopoda. In: The Percy Sladen Trust Expedition to the Abrolhos Islands (Indian Ocean).</article-title><source>Journal of the Linnean Society of London, Zoology</source><volume>35</volume>: <fpage>1</fpage>-<lpage>19</lpage>.</mixed-citation></ref><ref id="B91"><mixed-citation xmlns:xlink="http://www.w3.org/1999/xlink" xlink:type="simple"><person-group><name name-style="western"><surname>Schellenberg</surname><given-names>A</given-names></name></person-group> (<year>1926</year>) <article-title>Die Gammariden der deutschen Sudpolar-Expedition 1901-1903.</article-title><source>Deutsch Sudpolar-Expedition</source><volume>18</volume>: <fpage>235</fpage>-<lpage>414</lpage>.</mixed-citation></ref><ref id="B30"><mixed-citation xmlns:xlink="http://www.w3.org/1999/xlink" xlink:type="simple"><person-group><name name-style="western"><surname>Hale</surname><given-names>HM</given-names></name></person-group> (<year>1927</year>) <article-title>The fauna of Kangaroo Island, SouthAustralia. No. 1. The Crustacea.</article-title><source>Transactions and Proceedings of the Royal Society of South Australia</source><volume>51</volume>: <fpage>307</fpage>-<lpage>321</lpage>.</mixed-citation></ref><ref id="B15"><mixed-citation xmlns:xlink="http://www.w3.org/1999/xlink" xlink:type="simple"><person-group><name name-style="western"><surname>Chevreux</surname><given-names>E</given-names></name></person-group> (<year>1927</year>) <article-title>Crustaces amphipodes. Expedition Scientifique de Travailleur et du Talisman Pendant les Annees 1880, 1881, 1882</article-title>. <source>Malacostraces (Suite)</source><volume>9</volume>: <fpage>41</fpage>–<lpage>152</lpage>.</mixed-citation></ref><ref id="B31"><mixed-citation xmlns:xlink="http://www.w3.org/1999/xlink" xlink:type="simple"><person-group><name name-style="western"><surname>Hale</surname><given-names>HM</given-names></name></person-group> (<year>1929</year>) <article-title>The crustaceans of South Australia.</article-title><source>Handbooks of the Flora and Fauna of South Australia</source><volume>2</volume>: <fpage>201</fpage>-<lpage>380</lpage>.</mixed-citation></ref><ref id="B16"><mixed-citation xmlns:xlink="http://www.w3.org/1999/xlink" xlink:type="simple"><person-group><name name-style="western"><surname>Chevreux</surname><given-names>E</given-names></name></person-group> (<year>1935</year>) <article-title>Amphipodes provenant des campagnes du Prince Albert I de Monaco.</article-title><source>Resultats des Campagnes Scientifiques accomplies par le Prince Albert I</source>, <volume>90</volume>: <lpage>214</lpage>.</mixed-citation></ref><ref id="B10"><mixed-citation xmlns:xlink="http://www.w3.org/1999/xlink" xlink:type="simple"><person-group><name name-style="western"><surname>Barnard</surname><given-names>KH</given-names></name></person-group> (<year>1937</year>) <article-title>Amphipoda. John Murray Expedition 1933-34.</article-title><source>Scientific Reports, British Museum Natural History</source><volume>4</volume>: <fpage>133</fpage>-<lpage>201</lpage>.</mixed-citation></ref><ref id="B79"><mixed-citation xmlns:xlink="http://www.w3.org/1999/xlink" xlink:type="simple"><person-group><name name-style="western"><surname>Pirlot</surname><given-names>JM</given-names></name></person-group> (<year>1938</year>) <source>Les amphipodes de l’expedition du Siboga. Deuxieme partie. Les amphipodes gammarides III. Les amphipodes littoraux. 2. Familles des Dexaminidae, Talitridae, Aoridae, Photidae, Ampithoidae, Corophiidae, Jassidae, Cheluridae et Podoceridae. Siboga-Expeditie 33f: 329–359.</source></mixed-citation></ref><ref id="B83"><mixed-citation xmlns:xlink="http://www.w3.org/1999/xlink" xlink:type="simple"><person-group><name name-style="western"><surname>Reid</surname><given-names>DM</given-names></name></person-group> (<year>1951</year>) <article-title>Report on the Amphipoda (Gammaridea and Caprellidea) of the Coast of Tropical West Africa.</article-title><source>Atlantidae Report</source><volume>2</volume>: <fpage>190</fpage>-<lpage>291</lpage>.</mixed-citation></ref><ref id="B77"><mixed-citation xmlns:xlink="http://www.w3.org/1999/xlink" xlink:type="simple"><person-group><name name-style="western"><surname>Pillai</surname><given-names>NK</given-names></name></person-group> (<year>1957</year>) <article-title>Pelagic Crustacea of Travancore. III. Amphipoda.</article-title><source>Bulletin Central Research Institute, University Travancore</source><volume>5</volume>: <fpage>29</fpage>-<lpage>68</lpage>.</mixed-citation></ref><ref id="B86"><mixed-citation xmlns:xlink="http://www.w3.org/1999/xlink" xlink:type="simple"><person-group><name name-style="western"><surname>Ruffo</surname><given-names>S</given-names></name></person-group> (<year>1959</year>) <article-title>Contributions to the knowledge of the Red Sea No.13. Contributo alla conoscenze degli anfipodi del Mar Rosso (1).</article-title><source>Sea Fisheries Research Station, Haifa, Bulletin</source><volume>20</volume>: <lpage>36</lpage> pp.</mixed-citation></ref><ref id="B71"><mixed-citation xmlns:xlink="http://www.w3.org/1999/xlink" xlink:type="simple"><person-group><name name-style="western"><surname>Nayar</surname><given-names>KN</given-names></name></person-group> (<year>1967</year>) <article-title>On the Gammaridean Amphipoda of the Gulf of Mannar, with Special Reference to those of the Pearl and Chank Beds.</article-title><source>Proc. Symp. Crustacea, Ernakulam</source>: <fpage>133</fpage>–<lpage>168</lpage>.</mixed-citation></ref><ref id="B66"><mixed-citation xmlns:xlink="http://www.w3.org/1999/xlink" xlink:type="simple"><person-group><name name-style="western"><surname>Myers</surname><given-names>AA</given-names></name></person-group> (<year>2009</year>) <article-title>Photidae. Benthic Amphipoda (Crustacea: Peracarida) of the Great Barrier Reef, Australia.</article-title><source>Zootaxa</source><volume>2260</volume>: <fpage>771</fpage>–<lpage>799</lpage>.</mixed-citation></ref></ref-list></tp:taxon-treatment>
